# Supplementary material for: Neuroprotective Drug for Nerve Trauma Revealed Using Artificial Intelligence
Source: Sci Rep. 2018 Jan 30;8:1879. doi: 10.1038/s41598-018-19767-3 (PMC5790005; doi:10.1038/s41598-018-19767-3)
Supplement: Supplementary file 2 — Supplementary table 1 [file 41598_2018_19767_MOESM2_ESM.xlsx]

## Sheet: Hoja1
Table Supplementary 1. List of proteins in the PPI map corresponding to Endogenous Neuroprotection
ID	Gene Name	Protein	Drug category	Motive
P98170	XIAP	Baculoviral IAP repeat-containing protein 4	Not Available	Apoptosis management in neuronal regeneration
Q6GPH4	XAF1	XIAP-associated factor 1	null	Apoptosis management in neuronal regeneration
P19438	TNFRSF1A	Tumor necrosis factor receptor superfamily member 1A	Not Available	Apoptosis management in neuronal regeneration
P43005	SLC1A1	Excitatory amino acid transporter 3	Dietary supplement,Micronutrient,Non-Essential Amino Acids	Apoptosis management in neuronal regeneration
O75340	PDCD6	Programmed cell death protein 6	null	Apoptosis management in neuronal regeneration
P45984	MAPK9	Mitogen-activated protein kinase 9	Not Available	Apoptosis management in neuronal regeneration
P45983	MAPK8	Mitogen-activated protein kinase 8	Not Available	Apoptosis management in neuronal regeneration
P53779	MAPK10	Mitogen-activated protein kinase 10	Not Available	Apoptosis management in neuronal regeneration
Q99683	MAP3K5	Mitogen-activated protein kinase kinase kinase 5	null	Apoptosis management in neuronal regeneration
O43464	HTRA2	Serine protease HTRA2, mitochondrial	null	Apoptosis management in neuronal regeneration
P04792	HSPB1	Heat shock protein beta-1	null	Apoptosis management in neuronal regeneration
P11021	HSPA5	78 kDa glucose-regulated protein	Coagulants,Thrombotic Agents	Apoptosis management in neuronal regeneration
P08107	HSPA1B	Heat shock 70 kDa protein 1A/1B	Not Available	Apoptosis management in neuronal regeneration
P53701	HCCS	Cytochrome c-type heme lyase	null	Apoptosis management in neuronal regeneration
P48023	FASLG	Tumor necrosis factor ligand superfamily member 6	null	Apoptosis management in neuronal regeneration
P25445	FAS	Tumor necrosis factor receptor superfamily member 6	null	Apoptosis management in neuronal regeneration
Q13158	FADD	Protein FADD	null	Apoptosis management in neuronal regeneration
Q14249	ENDOG	Endonuclease G, mitochondrial	null	Apoptosis management in neuronal regeneration
Q92785	DPF2	Zinc finger protein ubi-d4	null	Apoptosis management in neuronal regeneration
Q9NR28	DIABLO	Diablo homolog, mitochondrial	null	Apoptosis management in neuronal regeneration
P35638	DDIT3	DNA damage-inducible transcript 3 protein	null	Apoptosis management in neuronal regeneration
P99999	CYCS	Cytochrome c	Anti-Bacterial Agents,Enzyme Inhibitors,Mitogens,Not Available,Tetracyclines	Apoptosis management in neuronal regeneration
P14091	CTSE	Cathepsin E	null	Apoptosis management in neuronal regeneration
P07858	CTSB	Cathepsin B	Cysteine Proteinase Inhibitors,Ec: 3.4.22.1,Molecule: Cathepsin B,Neuroprotective Agents,Not Available	Apoptosis management in neuronal regeneration
P55211	CASP9	Caspase-9	null	Apoptosis management in neuronal regeneration
Q14790	CASP8	Caspase-8	null	Apoptosis management in neuronal regeneration
O15392	BIRC5	Baculoviral IAP repeat-containing protein 5	null	Apoptosis management in neuronal regeneration
Q13489	BIRC3	Baculoviral IAP repeat-containing protein 3	null	Apoptosis management in neuronal regeneration
Q13490	BIRC2	Baculoviral IAP repeat-containing protein 2	null	Apoptosis management in neuronal regeneration
P55957	BID	BH3-interacting domain death agonist	null	Apoptosis management in neuronal regeneration
Q07817	BCL2L1	Bcl-2-like protein 1	Not Available	Apoptosis management in neuronal regeneration
Q07812	BAX	Apoptosis regulator BAX	null	Apoptosis management in neuronal regeneration
Q92934	BAD	Bcl2 antagonist of cell death	null	Apoptosis management in neuronal regeneration
O14727	APAF1	Apoptotic protease-activating factor 1	Dietary supplement,Micronutrient,Not Available	Apoptosis management in neuronal regeneration
O95831	AIFM1	Apoptosis-inducing factor 1, mitochondrial	Not Available	Apoptosis management in neuronal regeneration
Q8NFZ5	TNIP2	TNFAIP3-interacting protein 2	null	Apoptosis management in neuronal regeneration; Neuroprotection after motoneuron axotomy
Q07820	MCL1	Induced myeloid leukemia cell differentiation protein Mcl-1	null	Apoptosis management in neuronal regeneration; Neuroprotection after motoneuron axotomy
P07339	CTSD	Cathepsin D	Hypoglycemic Agents,Not Available	Apoptosis management in neuronal regeneration; Neuroprotection after motoneuron axotomy
P10415	BCL2	Apoptosis regulator Bcl-2	Anti-Bacterial Agents,Antimalarials,Antineoplastic Agents,Antineoplastic Agents, Phytogenic,Monoamine Oxidase Inhibitors,Neuroprotective Agents,Radiation-Sensitizing Agents,Tetracyclines,Tubulin Modulators	Apoptosis management in neuronal regeneration; Neuroprotection after motoneuron axotomy
P08670	VIM	Vimentin	Indicators and Reagents	Axon growth after motoneuron axotomy
P30536	TSPO	Translocator protein	Adjuvants, Anesthesia,Anesthetics, Intravenous,Anti-anxiety Agents,Anticonvulsants,Antiemetics,Antipsychotics,Anxiolytics sedatives and hypnotics,Benzodiazepines,GABA Modulators,Hypnotics and Sedatives,Muscle Relaxants, Central	Axon growth after motoneuron axotomy
Q9Y4R8	TELO2	Telomere length regulation protein TEL2 homolog	null	Axon growth after motoneuron axotomy
P20366	TAC1	Protachykinin-1	null	Axon growth after motoneuron axotomy
P35321	SPRR1A	Cornifin-A	null	Axon growth after motoneuron axotomy
Q9NQC3	RTN4	Reticulon-4	null	Axon growth after motoneuron axotomy
O75116	ROCK2	Rho-associated protein kinase 2	Not Available	Axon growth after motoneuron axotomy
Q13464	ROCK1	Rho-associated protein kinase 1	Not Available	Axon growth after motoneuron axotomy
P61586	RHOA	Transforming protein RhoA	Not Available	Axon growth after motoneuron axotomy
P43487	RANBP1	Ran-specific GTPase-activating protein	null	Axon growth after motoneuron axotomy
P63000	RAC1	Ras-related C3 botulinum toxin substrate 1	Not Available	Axon growth after motoneuron axotomy
Q9HD67	MYO10	Myosin-X	null	Axon growth after motoneuron axotomy
P10636	MAPT	Microtubule-associated protein tau	null	Axon growth after motoneuron axotomy
Q16539	MAPK14	Mitogen-activated protein kinase 14	Antibacterial Agents,Detergents,Not Available	Axon growth after motoneuron axotomy
O15264	MAPK13	Mitogen-activated protein kinase 13	null	Axon growth after motoneuron axotomy
P53778	MAPK12	Mitogen-activated protein kinase 12	Indicators and Reagents,Not Available	Axon growth after motoneuron axotomy
Q15759	MAPK11	Mitogen-activated protein kinase 11	null	Axon growth after motoneuron axotomy
P27816	MAP4	Microtubule-associated protein 4	null	Axon growth after motoneuron axotomy
P11137	MAP2	Microtubule-associated protein 2	Antineoplastic Agents,Antineoplastic Agents, Alkylating,Antineoplastic Agents, Hormonal,Radiation-Protective Agents	Axon growth after motoneuron axotomy
P46821	MAP1B	Microtubule-associated protein 1B	null	Axon growth after motoneuron axotomy
P78559	MAP1A	Microtubule-associated protein 1A	Antineoplastic Agents,Antineoplastic Agents, Alkylating,Antineoplastic Agents, Hormonal,Radiation-Protective Agents	Axon growth after motoneuron axotomy
Q14974	KPNB1	Importin subunit beta-1	null	Axon growth after motoneuron axotomy
O60684	KPNA6	Importin subunit alpha-7	null	Axon growth after motoneuron axotomy
O15131	KPNA5	Importin subunit alpha-6	null	Axon growth after motoneuron axotomy
O00629	KPNA4	Importin subunit alpha-4	null	Axon growth after motoneuron axotomy
O00505	KPNA3	Importin subunit alpha-3	null	Axon growth after motoneuron axotomy
P52292	KPNA2	Importin subunit alpha-2	null	Axon growth after motoneuron axotomy
P52294	KPNA1	Importin subunit alpha-1	null	Axon growth after motoneuron axotomy
Q9BW19	KIFC1	Kinesin-like protein KIFC1	Not Available	Axon growth after motoneuron axotomy
Q2M1P5	KIF7	Kinesin-like protein KIF7	null	Axon growth after motoneuron axotomy
O95239	KIF4A	Chromosome-associated kinesin KIF4A	null	Axon growth after motoneuron axotomy
Q99661	KIF2C	Kinesin-like protein KIF2C	Not Available	Axon growth after motoneuron axotomy
Q8N4N8	KIF2B	Kinesin-like protein KIF2B	null	Axon growth after motoneuron axotomy
O00139	KIF2A	Kinesin-like protein KIF2A	null	Axon growth after motoneuron axotomy
Q14807	KIF22	Kinesin-like protein KIF22	null	Axon growth after motoneuron axotomy
Q8NI77	KIF18A	Kinesin-like protein KIF18A	null	Axon growth after motoneuron axotomy
P40189	IL6ST	Interleukin-6 receptor subunit beta	null	Axon growth after motoneuron axotomy
P08887	IL6R	Interleukin-6 receptor subunit alpha	Not Available	Axon growth after motoneuron axotomy
P05231	IL6	Interleukin-6	Anticholesteremic Agents,Antilipemic Agents,Hydroxymethylglutaryl-CoA Reductase Inhibitors,Not Available	Axon growth after motoneuron axotomy
P49841	GSK3B	Glycogen synthase kinase-3 beta	Enzyme Inhibitors,Not Available	Axon growth after motoneuron axotomy
P17677	GAP43	Neuromodulin	null	Axon growth after motoneuron axotomy
P80370	DLK1	Protein delta homolog 1	null	Axon growth after motoneuron axotomy
Q02224	CENPE	Centromere-associated protein E	null	Axon growth after motoneuron axotomy
P60953	CDC42	Cell division control protein 42 homolog	Not Available	Axon growth after motoneuron axotomy
P42574	CASP3	Caspase-3	Analgesics,Analgesics, Non-Narcotic,Anti-Bacterial Agents,Anti-inflammatory Agents,Antineoplastic Agents,Antipyretics,Cyclooxygenase Inhibitors,Nonsteroidal Anti-inflammatory Agents (NSAIAs),Not Available,Tetracyclines	Axon growth after motoneuron axotomy
P10092	CALCB	Calcitonin gene-related peptide 2	null	Axon growth after motoneuron axotomy
P06881	CALCA	Calcitonin gene-related peptide 1	null	Axon growth after motoneuron axotomy
P05089	ARG1	Arginase-1	Dietary supplement,Micronutrient,Non-Essential Amino Acids,Not Available	Axon growth after motoneuron axotomy
P31751	AKT2	RAC-beta serine/threonine-protein kinase	Not Available	Axon growth after motoneuron axotomy; Apoptosis management in neuronal regeneration
P31749	AKT1	RAC-alpha serine/threonine-protein kinase	Antineoplastic Agents,Dietary supplement,Homeopathic Agents,Micronutrient,Not Available	Axon growth after motoneuron axotomy; Apoptosis management in neuronal regeneration
Q13683	ITGA7	Integrin alpha-7	null	Axon growth after motoneuron axotomy; Environmental factors in peripheral axon regeneration
P27361	MAPK3	Mitogen-activated protein kinase 3	Analgesics,Analgesics, Non-Narcotic,Anti-inflammatory Agents,Antineoplastic Agents,Antipyretics,Cyclooxygenase Inhibitors,Enzyme Inhibitors,Homeopathic Agents,Nonsteroidal Anti-inflammatory Agents (NSAIAs),Not Available	Axon growth after motoneuron axotomy; Oxidative stress management in neuronal regeneration; Neuroprotection after motoneuron axotomy
P28482	MAPK1	Mitogen-activated protein kinase 1	Adrenergic beta-Agonists,Antineoplastic Agents,Bronchodilator Agents,Cardiotonic Agents,Enzyme Inhibitors,Homeopathic Agents,Indicators and Reagents,Not Available,Sympathomimetic,Sympathomimetics	Axon growth after motoneuron axotomy; Oxidative stress management in neuronal regeneration; Neuroprotection after motoneuron axotomy
P13611	VCAN	Versican core protein	Not Available	Environmental factors in peripheral axon regeneration
P24821	TNC	Tenascin	null	Environmental factors in peripheral axon regeneration
P10451	SPP1	Osteopontin	null	Environmental factors in peripheral axon regeneration
P07949	RET	Proto-oncogene tyrosine-protein kinase receptor Ret	Not Available	Environmental factors in peripheral axon regeneration
Q04206	RELA	Transcription factor p65	null	Environmental factors in peripheral axon regeneration
P23467	PTPRB	Receptor-type tyrosine-protein phosphatase beta	Not Available	Environmental factors in peripheral axon regeneration
P21246	PTN	Pleiotrophin	null	Environmental factors in peripheral axon regeneration
P05129	PRKCG	Protein kinase C gamma type	null	Environmental factors in peripheral axon regeneration
Q05655	PRKCD	Protein kinase C delta type	Molecule: Protein Kinase C Delta Type	Environmental factors in peripheral axon regeneration
P17252	PRKCA	Protein kinase C alpha type	Antioxidants,Dietary supplement,Micronutrient,Vitamins,Vitamins/minerals	Environmental factors in peripheral axon regeneration
O95631	NTN1	Netrin-1	null	Environmental factors in peripheral axon regeneration
P34130	NTF4	Neurotrophin-4	null	Environmental factors in peripheral axon regeneration
P20783	NTF3	Neurotrophin-3	null	Environmental factors in peripheral axon regeneration
Q02297	NRG1	Pro-neuregulin-1, membrane-bound isoform	null	Environmental factors in peripheral axon regeneration
O14594	NCAN	Neurocan core protein	Not Available,Sweetening Agents	Environmental factors in peripheral axon regeneration
O15394	NCAM2	Neural cell adhesion molecule 2	null	Environmental factors in peripheral axon regeneration
P13591	NCAM1	Neural cell adhesion molecule 1	null	Environmental factors in peripheral axon regeneration
P43121	MCAM	Cell surface glycoprotein MUC18	null	Environmental factors in peripheral axon regeneration
P15018	LIF	Leukemia inhibitory factor	null	Environmental factors in peripheral axon regeneration
P09382	LGALS1	Galectin-1	Not Available	Environmental factors in peripheral axon regeneration
P11047	LAMC1	Laminin subunit gamma-1	null	Environmental factors in peripheral axon regeneration
P07942	LAMB1	Laminin subunit beta-1	null	Environmental factors in peripheral axon regeneration
Q16363	LAMA4	Laminin subunit alpha-4	null	Environmental factors in peripheral axon regeneration
P24043	LAMA2	Laminin subunit alpha-2	null	Environmental factors in peripheral axon regeneration
P32004	L1CAM	Neural cell adhesion molecule L1	null	Environmental factors in peripheral axon regeneration
Q13797	ITGA9	Integrin alpha-9	null	Environmental factors in peripheral axon regeneration
P23229	ITGA6	Integrin alpha-6	null	Environmental factors in peripheral axon regeneration
P13612	ITGA4	Integrin alpha-4	Immunomodulatory Agents	Environmental factors in peripheral axon regeneration
P24592	IGFBP6	Insulin-like growth factor-binding protein 6	null	Environmental factors in peripheral axon regeneration
P24593	IGFBP5	Insulin-like growth factor-binding protein 5	null	Environmental factors in peripheral axon regeneration
P22692	IGFBP4	Insulin-like growth factor-binding protein 4	null	Environmental factors in peripheral axon regeneration
P01344	IGF2	Insulin-like growth factor II	null	Environmental factors in peripheral axon regeneration
P05019	IGF1	Insulin-like growth factor I	Not Available	Environmental factors in peripheral axon regeneration
O60609	GFRA3	GDNF family receptor alpha-3	null	Environmental factors in peripheral axon regeneration
O00451	GFRA2	GDNF family receptor alpha-2	null	Environmental factors in peripheral axon regeneration
P56159	GFRA1	GDNF family receptor alpha-1	Not Available	Environmental factors in peripheral axon regeneration
P39905	GDNF	Glial cell line-derived neurotrophic factor	null	Environmental factors in peripheral axon regeneration
P22466	GAL	Galanin	null	Environmental factors in peripheral axon regeneration
P02751	FN1	Fibronectin	null	Environmental factors in peripheral axon regeneration
P11362	FGFR1	Basic fibroblast growth factor receptor 1	Antimucositis Agents,Not Available	Environmental factors in peripheral axon regeneration
P09038	FGF2	Heparin-binding growth factor 2	Anti-Bacterial Agents,Anti-Ulcer Agents,Antibiotics, Antineoplastic,Anticoagulants,Antifungal Agents,Antifungals,Enzyme Inhibitors,Immunosuppressive Agents,Macrolides,Not Available	Environmental factors in peripheral axon regeneration
P21860	ERBB3	Receptor tyrosine-protein kinase erbB-3	null	Environmental factors in peripheral axon regeneration
O95196	CSPG5	Chondroitin sulfate proteoglycan 5	null	Environmental factors in peripheral axon regeneration
Q6UVK1	CSPG4	Chondroitin sulfate proteoglycan 4	null	Environmental factors in peripheral axon regeneration
P29400	COL4A5	Collagen alpha-5(IV) chain	null	Environmental factors in peripheral axon regeneration
P39060	COL18A1	Collagen alpha-1(XVIII) chain	null	Environmental factors in peripheral axon regeneration
P26441	CNTF	Ciliary neurotrophic factor	null	Environmental factors in peripheral axon regeneration
P19022	CDH2	Cadherin-2	null	Environmental factors in peripheral axon regeneration
P16070	CD44	CD44 antigen	null	Environmental factors in peripheral axon regeneration
P23560	BDNF	Brain-derived neurotrophic factor	null	Environmental factors in peripheral axon regeneration
Q96GW7	BCAN	Brevican core protein	null	Environmental factors in peripheral axon regeneration
P16112	ACAN	Aggrecan core protein	Not Available	Environmental factors in peripheral axon regeneration
P05556	ITGB1	Integrin beta-1	Immunomodulatory Agents	Environmental factors in peripheral axon regeneration; Neuroprotection after motoneuron axotomy
P08648	ITGA5	Integrin alpha-5	null	Environmental factors in peripheral axon regeneration; Neuroprotection after motoneuron axotomy
P04626	ERBB2	Receptor tyrosine-protein kinase erbB-2	Antineoplastic Agents,Protein Kinase Inhibitors	Environmental factors in peripheral axon regeneration; Neuroprotection after motoneuron axotomy
P40763	STAT3	Signal transducer and activator of transcription 3	Cyclooxygenase Inhibitors	Initial injury signals after motoneuron axotomy
O60271	SPAG9	C-Jun-amino-terminal kinase-interacting protein 4	null	Initial injury signals after motoneuron axotomy
P35716	SOX11	Transcription factor SOX-11	null	Initial injury signals after motoneuron axotomy
O14543	SOCS3	Suppressor of cytokine signaling 3	null	Initial injury signals after motoneuron axotomy
P60484	PTEN	Phosphatidylinositol-3,4,5-trisphosphate 3-phosphatase and dual-specificity protein phosphatase PTEN	null	Initial injury signals after motoneuron axotomy
Q9BZQ4	NMNAT2	Nicotinamide mononucleotide adenylyltransferase 2	null	Initial injury signals after motoneuron axotomy
P01138	NGF	Beta-nerve growth factor	Adrenergic beta-Agonists,Bronchodilator Agents,Sympathomimetics	Initial injury signals after motoneuron axotomy
P17535	JUND	Transcription factor jun-D	null	Initial injury signals after motoneuron axotomy
P18847	ATF3	Cyclic AMP-dependent transcription factor ATF-3	null	Initial injury signals after motoneuron axotomy; Apoptosis management in neuronal regeneration
P05412	JUN	Transcription factor AP-1	Angiotensin II Receptor Antagonists,Angiotensin II Type 1 Receptor Blockers,Antihypertensive Agents,Antineoplastic Agents,Antineoplastic Agents, Phytogenic,Homeopathic Agents,Tubulin Modulators	Initial injury signals after motoneuron axotomy; Apoptosis management in neuronal regeneration; Oxidative stress management in neuronal regeneration
P22612	PRKACG	cAMP-dependent protein kinase catalytic subunit gamma	null	Initial injury signals after motoneuron axotomy; Axon growth after motoneuron axotomy
P22694	PRKACB	cAMP-dependent protein kinase catalytic subunit beta	Indicators and Reagents	Initial injury signals after motoneuron axotomy; Axon growth after motoneuron axotomy
P17612	PRKACA	cAMP-dependent protein kinase catalytic subunit alpha	Indicators and Reagents,Not Available	Initial injury signals after motoneuron axotomy; Axon growth after motoneuron axotomy
P42345	MTOR	Serine/threonine-protein kinase mTOR	Anti-Bacterial Agents,Antibiotics, Antineoplastic,Antifungal Agents,Antifungals,Antineoplastic Agents,Immunosuppressive Agents,Macrolides,Protein Kinase Inhibitors	Initial injury signals after motoneuron axotomy; Axon growth after motoneuron axotomy
Q9UPT6	MAPK8IP3	C-Jun-amino-terminal kinase-interacting protein 3	null	Initial injury signals after motoneuron axotomy; Axon growth after motoneuron axotomy
O43237	DYNC1LI2	Cytoplasmic dynein 1 light intermediate chain 2	null	Initial injury signals after motoneuron axotomy; Axon growth after motoneuron axotomy
Q9Y6G9	DYNC1LI1	Cytoplasmic dynein 1 light intermediate chain 1	null	Initial injury signals after motoneuron axotomy; Axon growth after motoneuron axotomy
Q13409	DYNC1I2	Cytoplasmic dynein 1 intermediate chain 2	null	Initial injury signals after motoneuron axotomy; Axon growth after motoneuron axotomy
O14576	DYNC1I1	Cytoplasmic dynein 1 intermediate chain 1	null	Initial injury signals after motoneuron axotomy; Axon growth after motoneuron axotomy
Q14204	DYNC1H1	Cytoplasmic dynein 1 heavy chain 1	null	Initial injury signals after motoneuron axotomy; Axon growth after motoneuron axotomy
Q14203	DCTN1	Dynactin subunit 1	null	Initial injury signals after motoneuron axotomy; Axon growth after motoneuron axotomy
Q16620	NTRK2	BDNF/NT-3 growth factors receptor	Adrenergic Uptake Inhibitors,Analgesics, Non-Narcotic,Antidepressive Agents, Tricyclic	Initial injury signals after motoneuron axotomy; Environmental factors in peripheral axon regeneration
P08138	NGFR	Tumor necrosis factor receptor superfamily member 16	null	Initial injury signals after motoneuron axotomy; Environmental factors in peripheral axon regeneration; Apoptosis management in neuronal regeneration
Q99720	SIGMAR1	Sigma non-opioid intracellular receptor 1	Adjuvants, Anesthesia,Alcohol Antagonists,Analgesics, Opioid,Anti-craving Agents,Antipsychotic Agents,Antipsychotics,Antitussive Agents,Depressants,Dopamine Antagonists,Enzyme Inhibitors,Excitatory Amino Acid Antagonists,Hallucinogens,Narcotic Antagonists,Narcotics,Opiate Antagonists,Serotonin Agonists,Serotonin Antagonists	Neuroprotection after motoneuron axotomy
Q13546	RIPK1	Receptor-interacting serine/threonine-protein kinase 1	null	Neuroprotection after motoneuron axotomy
P14618	PKM2	Pyruvate kinase isozymes M1/M2	Dietary supplement,Micronutrient,Not Available,Reducing Agents	Neuroprotection after motoneuron axotomy
O43175	PHGDH	D-3-phosphoglycerate dehydrogenase	Dietary supplement,Micronutrient	Neuroprotection after motoneuron axotomy
Q16654	PDK4	[Pyruvate dehydrogenase [lipoamide]] kinase isozyme 4, mitochondrial	Not Available	Neuroprotection after motoneuron axotomy
P01116	KRAS	GTPase KRas	Not Available	Neuroprotection after motoneuron axotomy
P05106	ITGB3	Integrin beta-3	Anticoagulants,Antiplatelet Agents,Fibrinolytic Agents,Immunomodulatory Agents,Platelet Aggregation Inhibitors	Neuroprotection after motoneuron axotomy
P06756	ITGAV	Integrin alpha-V	Immunomodulatory Agents	Neuroprotection after motoneuron axotomy
P02511	CRYAB	Alpha-crystallin B chain	null	Neuroprotection after motoneuron axotomy
P05067	APP	Amyloid beta A4 protein	Not Available	Neuroprotection after motoneuron axotomy
O95229	ZWINT	ZW10 interactor	null	null
Q9H900	ZWILCH	Protein zwilch homolog	null	null
Q9UGI0	ZRANB1	Ubiquitin thioesterase ZRANB1	null	null
Q9P1U0	ZNRD1	DNA-directed RNA polymerase I subunit RPA12	null	null
Q9UDV6	ZNF212	Zinc finger protein 212	null	null
O43670	ZNF207	Zinc finger protein 207	null	null
Q9UKY1	ZHX1	Zinc fingers and homeoboxes protein 1	null	null
Q96C00	ZBTB9	Zinc finger and BTB domain-containing protein 9	null	null
Q05516	ZBTB16	Zinc finger and BTB domain-containing protein 16	null	null
P43403	ZAP70	Tyrosine-protein kinase ZAP-70	Enzyme Inhibitors	null
P27348	YWHAQ	14-3-3 protein theta	null	null
Q04917	YWHAH	14-3-3 protein eta	null	null
P62258	YWHAE	14-3-3 protein epsilon	Not Available	null
P31946	YWHAB	14-3-3 protein beta/alpha	null	null
P07947	YES1	Proto-oncogene tyrosine-protein kinase Yes	Protein Kinase Inhibitors	null
P67809	YBX1	Nuclease-sensitive element-binding protein 1	null	null
P12956	XRCC6	X-ray repair cross-complementing protein 6	null	null
P13010	XRCC5	X-ray repair cross-complementing protein 5	null	null
Q13426	XRCC4	DNA repair protein XRCC4	Not Available	null
P18887	XRCC1	DNA repair protein XRCC1	null	null
O43592	XPOT	Exportin-T	null	null
Q96QU8	XPO6	Exportin-6	null	null
Q9HAV4	XPO5	Exportin-5	null	null
O14980	XPO1	Exportin-1	null	null
P47989	XDH	Xanthine dehydrogenase/oxidase	Antimetabolites,Enzyme Inhibitors,Enzyme Inhibitors Antimetabolites,Free Radical Scavengers,Gout Suppressants,Not Available	null
Q8IX03	WWC1	Protein KIBRA	null	null
Q14191	WRN	Werner syndrome ATP-dependent helicase	null	null
P30291	WEE1	Wee1-like protein kinase	Not Available	null
Q96HA8	WDYHV1	Protein N-terminal glutamine amidohydrolase	null	null
O43709	WBSCR22	Uncharacterized methyltransferase WBSCR22	null	null
O00401	WASL	Neural Wiskott-Aldrich syndrome protein	null	null
Q9UPY6	WASF3	Wiskott-Aldrich syndrome protein family member 3	null	null
Q9Y6W5	WASF2	Wiskott-Aldrich syndrome protein family member 2	null	null
Q92558	WASF1	Wiskott-Aldrich syndrome protein family member 1	null	null
P42768	WAS	Wiskott-Aldrich syndrome protein	Not Available	null
P04275	VWF	von Willebrand factor	Coagulants,Thrombotic Agents	null
P04004	VTN	Vitronectin	Anticoagulants,Antiplatelet Agents	null
Q9NP79	VTA1	Vacuolar protein sorting-associated protein VTA1 homolog	null	null
Q86Y07	VRK2	Serine/threonine-protein kinase VRK2	null	null
Q96QK1	VPS35	Vacuolar protein sorting-associated protein 35	null	null
P41587	VIPR2	Vasoactive intestinal polypeptide receptor 2	null	null
P32241	VIPR1	Vasoactive intestinal polypeptide receptor 1	null	null
P01282	VIP	VIP peptides	null	null
P49767	VEGFC	Vascular endothelial growth factor C	null	null
P49765	VEGFB	Vascular endothelial growth factor B	null	null
P15692	VEGFA	Vascular endothelial growth factor A	Adrenergic Agents,Adrenergic alpha-Antagonists,Adrenergic beta-Antagonists,Anti-Bacterial Agents,Antiangiogenesis Agents,Antihypertensive Agents,Antineoplastic Agents,Buffers,Excipients,Hypoglycemic Agents,Not Available,Sulfonylureas,Tetracyclines,Vasodilator Agents	null
P45880	VDAC2	Voltage-dependent anion-selective channel protein 2	Not Available	null
P21796	VDAC1	Voltage-dependent anion-selective channel protein 1	Not Available	null
P19320	VCAM1	Vascular cell adhesion protein 1	Adrenergic Agents,Adrenergic alpha-Antagonists,Adrenergic beta-Antagonists,Antihypertensive Agents,Vasodilator Agents	null
Q9UKW4	VAV3	Guanine nucleotide exchange factor VAV3	null	null
P52735	VAV2	Guanine nucleotide exchange factor VAV2	null	null
P15498	VAV1	Proto-oncogene vav	null	null
P50552	VASP	Vasodilator-stimulated phosphoprotein	null	null
P63027	VAMP2	Vesicle-associated membrane protein 2	Antidystonic Agents	null
Q9UKP6	UTS2R	Urotensin-2 receptor	null	null
Q765I0	UTS2D	Urotensin-2B	null	null
O95399	UTS2	Urotensin-2	null	null
Q9NQZ2	UTP3	Something about silencing protein 10	null	null
Q9BVJ6	UTP14A	U3 small nucleolar RNA-associated protein 14 homolog A	null	null
O00507	USP9Y	Probable ubiquitin carboxyl-terminal hydrolase FAF-Y	null	null
Q93008	USP9X	Probable ubiquitin carboxyl-terminal hydrolase FAF-X	null	null
Q70EK8	USP53	Inactive ubiquitin carboxyl-terminal hydrolase 53	null	null
P45974	USP5	Ubiquitin carboxyl-terminal hydrolase 5	null	null
Q9H9J4	USP42	Ubiquitin carboxyl-terminal hydrolase 42	null	null
Q8NB14	USP38	Ubiquitin carboxyl-terminal hydrolase 38	null	null
Q9P275	USP36	Ubiquitin carboxyl-terminal hydrolase 36	null	null
Q9HBJ7	USP29	Ubiquitin carboxyl-terminal hydrolase 29	null	null
Q9UPT9	USP22	Ubiquitin carboxyl-terminal hydrolase 22	null	null
Q92995	USP13	Ubiquitin carboxyl-terminal hydrolase 13	null	null
O94782	USP1	Ubiquitin carboxyl-terminal hydrolase 1	null	null
O60763	USO1	General vesicular transport factor p115	null	null
Q15853	USF2	Upstream stimulatory factor 2	null	null
P22415	USF1	Upstream stimulatory factor 1	null	null
O14949	UQCRQ	Cytochrome b-c1 complex subunit 8	Detergents,Not Available	null
P07919	UQCRH	Cytochrome b-c1 complex subunit 6, mitochondrial	Detergents,Not Available	null
P47985	UQCRFS1	Cytochrome b-c1 complex subunit Rieske, mitochondrial	Detergents,Not Available	null
P22695	UQCRC2	Cytochrome b-c1 complex subunit 2, mitochondrial	Detergents,Not Available	null
P31930	UQCRC1	Cytochrome b-c1 complex subunit 1, mitochondrial	Antibacterial Agents,Antibiotics, Antifungal,Antifungal Agents,Detergents,Not Available	null
P14927	UQCRB	Cytochrome b-c1 complex subunit 7	Detergents,Not Available	null
O14957	UQCR11	Cytochrome b-c1 complex subunit 10	Not Available	null
Q9UDW1	UQCR10	Cytochrome b-c1 complex subunit 9	Detergents,Not Available	null
O95045	UPP2	Uridine phosphorylase 2	null	null
Q16831	UPP1	Uridine phosphorylase 1	Not Available	null
Q9H1J1	UPF3A	Regulator of nonsense transcripts 3A	null	null
Q9HAU5	UPF2	Regulator of nonsense transcripts 2	null	null
Q6UXZ4	UNC5D	Netrin receptor UNC5D	null	null
O95185	UNC5C	Netrin receptor UNC5C	null	null
Q8IZJ1	UNC5B	Netrin receptor UNC5B	null	null
Q6ZN44	UNC5A	Netrin receptor UNC5A	null	null
Q13432	UNC119	Protein unc-119 homolog A	null	null
O75385	ULK1	Serine/threonine-protein kinase ULK1	null	null
Q9NYU1	UGGT2	UDP-glucose:glycoprotein glucosyltransferase 2	null	null
Q9NYU2	UGGT1	UDP-glucose:glycoprotein glucosyltransferase 1	null	null
O60701	UGDH	UDP-glucose 6-dehydrogenase	Dietary supplement,Micronutrient	null
P61960	UFM1	Ubiquitin-fold modifier 1	null	null
Q92890	UFD1L	Ubiquitin fusion degradation protein 1 homolog	null	null
P55916	UCP3	Mitochondrial uncoupling protein 3	null	null
P55851	UCP2	Mitochondrial uncoupling protein 2	null	null
P25874	UCP1	Mitochondrial brown fat uncoupling protein 1	null	null
P09936	UCHL1	Ubiquitin carboxyl-terminal hydrolase isozyme L1	null	null
O94888	UBXN7	UBX domain-containing protein 7	null	null
Q04323	UBXN1	UBX domain-containing protein 1	null	null
O95071	UBR5	E3 ubiquitin-protein ligase UBR5	null	null
Q8IWV7	UBR1	E3 ubiquitin-protein ligase UBR1	null	null
Q9NRR5	UBQLN4	Ubiquilin-4	null	null
Q9UMX0	UBQLN1	Ubiquilin-1	null	null
O95155	UBE4B	Ubiquitin conjugation factor E4 B	null	null
Q96B02	UBE2W	Probable ubiquitin-conjugating enzyme E2 W	null	null
Q15819	UBE2V2	Ubiquitin-conjugating enzyme E2 variant 2	null	null
Q13404	UBE2V1	Ubiquitin-conjugating enzyme E2 variant 1	null	null
Q8WVN8	UBE2Q2	Ubiquitin-conjugating enzyme E2 Q2	null	null
Q9C0C9	UBE2O	Ubiquitin-conjugating enzyme E2 O	null	null
P61088	UBE2N	Ubiquitin-conjugating enzyme E2 N	null	null
P68036	UBE2L3	Ubiquitin-conjugating enzyme E2 L3	null	null
Q9Y385	UBE2J1	Ubiquitin-conjugating enzyme E2 J1	null	null
Q96LR5	UBE2E2	Ubiquitin-conjugating enzyme E2 E2	null	null
P51965	UBE2E1	Ubiquitin-conjugating enzyme E2 E1	null	null
Q9Y2X8	UBE2D4	Ubiquitin-conjugating enzyme E2 D4	null	null
P61077	UBE2D3	Ubiquitin-conjugating enzyme E2 D3	null	null
P62837	UBE2D2	Ubiquitin-conjugating enzyme E2 D2	Not Available	null
P51668	UBE2D1	Ubiquitin-conjugating enzyme E2 D1	null	null
P26368	U2AF2	Splicing factor U2AF 65 kDa subunit	null	null
Q06418	TYRO3	Tyrosine-protein kinase receptor TYRO3	Indicators and Reagents	null
P29597	TYK2	Non-receptor tyrosine-protein kinase TYK2	Not Available	null
Q9H3M7	TXNIP	Thioredoxin-interacting protein	null	null
O14530	TXNDC9	Thioredoxin domain-containing protein 9	null	null
O95881	TXNDC12	Thioredoxin domain-containing protein 12	Dietary supplement,Micronutrient	null
P10599	TXN	Thioredoxin	null	null
P42681	TXK	Tyrosine-protein kinase TXK	null	null
Q96RT7	TUBGCP6	Gamma-tubulin complex component 6	null	null
Q96RT8	TUBGCP5	Gamma-tubulin complex component 5	null	null
Q9UGJ1	TUBGCP4	Gamma-tubulin complex component 4	null	null
Q96CW5	TUBGCP3	Gamma-tubulin complex component 3	null	null
Q9BSJ2	TUBGCP2	Gamma-tubulin complex component 2	null	null
Q9NRH3	TUBG2	Tubulin gamma-2 chain	null	null
P23258	TUBG1	Tubulin gamma-1 chain	Antineoplastic Agents, Phytogenic,Tubulin Modulators	null
Q9BUF5	TUBB6	Tubulin beta-6 chain	null	null
P04350	TUBB4	Tubulin beta-4 chain	Antineoplastic Agents,Cytochrome P450Epok inhibitor,Tubulin Modulators	null
P68371	TUBB2C	Tubulin beta-2C chain	Anthelmintics,Anticestodal Agents,Antinematodal Agents,Antineoplastic Agents,Antiprotozoal Agents,Cytochrome P450Epok inhibitor,Tubulin Modulators	null
Q9BVA1	TUBB2B	Tubulin beta-2B chain	Not Available	null
Q13885	TUBB2A	Tubulin beta-2A chain	null	null
Q9H4B7	TUBB1	Tubulin beta-1 chain	Anticancer Agents,Antimalarials,Antineoplastic Agents,Antineoplastic Agents, Phytogenic,Cytochrome P450Epok inhibitor,Gout Suppressants,Radiation-Sensitizing Agents,Tubulin Modulators	null
P07437	TUBB	Tubulin beta chain	Antimitotic agent,Antineoplastic Agents,Antineoplastic Agents, Phytogenic,Cytochrome P450Epok inhibitor,Gout Suppressants,Keratolytic Agents,Radiation-Sensitizing Agents,Tubulin Modulators	null
A6NHL2	TUBAL3	Tubulin alpha chain-like 3	null	null
Q9NY65	TUBA8	Tubulin alpha-8 chain	Antineoplastic Agents,Cytochrome P450Epok inhibitor,Tubulin Modulators	null
P68366	TUBA4A	Tubulin alpha-4A chain	Anticancer Agents,Antimitotic agent,Antineoplastic Agents,Antineoplastic Agents, Phytogenic,Cytochrome P450Epok inhibitor,Keratolytic Agents,Tubulin Modulators	null
Q6PEY2	TUBA3E	Tubulin alpha-3E chain	null	null
Q13748	TUBA3D	Tubulin alpha-3C/D chain	Antineoplastic Agents,Cytochrome P450Epok inhibitor,Tubulin Modulators	null
Q9BQE3	TUBA1C	Tubulin alpha-1C chain	Antineoplastic Agents,Cytochrome P450Epok inhibitor,Not Available,Tubulin Modulators	null
Q71U36	TUBA1A	Tubulin alpha-1A chain	Anthelmintics,Anticestodal Agents,Antinematodal Agents,Antineoplastic Agents,Antineoplastic Agents, Phytogenic,Antiprotozoal Agents,Cytochrome P450Epok inhibitor,Not Available,Tubulin Modulators	null
P02766	TTR	Transthyretin	null	null
Q8WZ42	TTN	Titin	null	null
O43156	TTI1	TEL2-interacting protein 1 homolog	null	null
Q9UNY4	TTF2	Transcription termination factor 2	null	null
Q99614	TTC1	Tetratricopeptide repeat protein 1	null	null
Q5TCY1	TTBK1	Tau-tubulin kinase 1	null	null
Q9BXA6	TSSK6	Testis-specific serine/threonine-protein kinase 6	null	null
Q2NL82	TSR1	Pre-rRNA-processing protein TSR1 homolog	null	null
O14817	TSPAN4	Tetraspanin-4	null	null
Q15631	TSN	Translin	null	null
P16473	TSHR	Thyrotropin receptor	Diagnostic Agents	null
P01222	TSHB	Thyrotropin subunit beta	null	null
Q9BYV8	TSGA14	Centrosomal protein of 41 kDa	null	null
Q99816	TSG101	Tumor susceptibility gene 101 protein	null	null
Q9Y3Q8	TSC22D4	TSC22 domain family protein 4	null	null
Q15714	TSC22D1	TSC22 domain family protein 1	null	null
P49815	TSC2	Tuberin	null	null
Q92574	TSC1	Hamartin	null	null
Q9Y4A5	TRRAP	Transformation/transcription domain-associated protein	null	null
Q86TN4	TRPT1	tRNA 2'-phosphotransferase 1	null	null
Q8TEL6	TRPC4AP	Short transient receptor potential channel 4-associated protein	null	null
P48995	TRPC1	Short transient receptor potential channel 1	null	null
Q9UI30	TRMT112	tRNA methyltransferase 112 homolog	null	null
Q7Z4G4	TRMT11	tRNA guanosine-2'-O-methyltransferase TRM11 homolog	null	null
Q15642	TRIP10	Cdc42-interacting protein 4	null	null
Q9H2D6	TRIOBP	TRIO and F-actin-binding protein	null	null
O75962	TRIO	Triple functional domain protein	null	null
Q969Q1	TRIM63	E3 ubiquitin-protein ligase TRIM63	null	null
O94972	TRIM37	E3 ubiquitin-protein ligase TRIM37	null	null
Q14134	TRIM29	Tripartite motif-containing protein 29	null	null
Q13263	TRIM28	Transcription intermediary factor 1-beta	null	null
Q14258	TRIM25	E3 ubiquitin/ISG15 ligase TRIM25	null	null
O15164	TRIM24	Transcription intermediary factor 1-alpha	null	null
O95361	TRIM16	Tripartite motif-containing protein 16	null	null
Q96RU7	TRIB3	Tribbles homolog 3	null	null
P34981	TRHR	Thyrotropin-releasing hormone receptor	null	null
Q6PIZ9	TRAT1	T-cell receptor-associated transmembrane adapter 1	null	null
Q12931	TRAP1	Heat shock protein 75 kDa, mitochondrial	null	null
Q9Y4K3	TRAF6	TNF receptor-associated factor 6	null	null
O00463	TRAF5	TNF receptor-associated factor 5	null	null
Q9BUZ4	TRAF4	TNF receptor-associated factor 4	null	null
Q8TDR0	TRAF3IP1	TRAF3-interacting protein 1	null	null
Q13114	TRAF3	TNF receptor-associated factor 3	null	null
Q12933	TRAF2	TNF receptor-associated factor 2	null	null
Q13077	TRAF1	TNF receptor-associated factor 1	null	null
Q15628	TRADD	Tumor necrosis factor receptor type 1-associated DEATH domain protein	null	null
P56180	TPTE	Putative tyrosine-protein phosphatase TPTE	null	null
O60704	TPST2	Protein-tyrosine sulfotransferase 2	null	null
O60507	TPST1	Protein-tyrosine sulfotransferase 1	null	null
O15350	TP73	Tumor protein p73	null	null
Q9H3D4	TP63	Tumor protein 63	null	null
Q53FA7	TP53I3	Quinone oxidoreductase PIG3	null	null
Q13625	TP53BP2	Apoptosis-stimulating of p53 protein 2	null	null
O14656	TOR1A	Torsin-1A	null	null
Q9NS56	TOPORS	E3 ubiquitin-protein ligase Topors	null	null
Q02880	TOP2B	DNA topoisomerase 2-beta	Anti-Bacterial Agents,Anti-Infectives,Antibiotics,Antibiotics, Antineoplastic,Antineoplastic Agents,Cardiovascular Agents,Chelating Agents,Enzyme Inhibitors,Not Available,Nucleic Acid Synthesis Inhibitors,Quinolones	null
P11388	TOP2A	DNA topoisomerase 2-alpha	Analgesics,Anti-Bacterial Agents,Anti-Infective Agents,Anti-Infective Agents, Urinary,Anti-Infectives,Antibiotics,Antibiotics, Antineoplastic,Anticancer Agents,Anticarcinogenic Agents,Antimitotic agent,Antineoplastic Agents,Antineoplastic Agents, Phytogenic,Antitubercular Agents,Cardiovascular Agents,Chelating Agents,Enzyme Inhibitors,Fluoroquinolones,Growth Inhibitors,Immunosuppressive Agents,In…	null
P11387	TOP1	DNA topoisomerase 1	Anticancer Agents,Antineoplastic Agents,Antineoplastic Agents, Phytogenic,Antiparasitic Agents,Enzyme Inhibitors,Not Available,Parasympathomimetics,Prodrugs,Radiation-Sensitizing Agents,Schistosomicides	null
O96008	TOMM40	Mitochondrial import receptor subunit TOM40 homolog	null	null
Q92752	TNR	Tenascin-R	null	null
P45378	TNNT3	Troponin T, fast skeletal muscle	null	null
P13805	TNNT1	Troponin T, slow skeletal muscle	null	null
P19429	TNNI3	Troponin I, cardiac muscle	Enzyme Inhibitors,Vasodilator Agents	null
P48788	TNNI2	Troponin I, fast skeletal muscle	null	null
P63316	TNNC1	Troponin C, slow skeletal and cardiac muscles	Anti-Arrhythmia Agents,Antiarrhythmic Agents,Antiemetics,Antihypertensive Agents,Antipsychotic Agents,Antipsychotics,Calcium Channel Blockers,Cardiotonic Agents,Dihydropyridines,Dopamine Antagonists,Enzyme Inhibitors,Not Available,Phenothiazines,Phosphodiesterase Inhibitors,Vasodilator Agents	null
O95271	TNKS	Tankyrase-1	null	null
Q07912	TNK2	Activated CDC42 kinase 1	Dietary supplement,Micronutrient,Not Available	null
Q13470	TNK1	Non-receptor tyrosine-protein kinase TNK1	null	null
P50591	TNFSF10	Tumor necrosis factor ligand superfamily member 10	null	null
O75509	TNFRSF21	Tumor necrosis factor receptor superfamily member 21	null	null
P20333	TNFRSF1B	Tumor necrosis factor receptor superfamily member 1B	Antirheumatic Agents,Immunomodulatory Agents	null
Q92956	TNFRSF14	Tumor necrosis factor receptor superfamily member 14	null	null
O00220	TNFRSF10A	Tumor necrosis factor receptor superfamily member 10A	null	null
P98066	TNFAIP6	Tumor necrosis factor-inducible gene 6 protein	null	null
P21580	TNFAIP3	Tumor necrosis factor alpha-induced protein 3	null	null
P01375	TNF	Tumor necrosis factor	Adrenergic beta-Agonists,Amebicides,Angiogenesis Inhibitors,Anti-Asthmatic Agents,Antimalarials,Antirheumatic Agents,Bronchodilator Agents,Calcium Channel Blockers,Cardiotonic Agents,Immunomodulatory Agents,Immunosuppressive Agents,Leprostatic Agents,Leukotriene Antagonists,Not Available,Phosphodiesterase Inhibitors,Solvents,Sympathomimetics,Teratogens,Vasodilator Agents	null
Q0P6H9	TMEM62	Transmembrane protein 62	null	null
Q9NX00	TMEM160	Transmembrane protein 160	null	null
P55061	TMBIM6	Bax inhibitor 1	null	null
Q9NR96	TLR9	Toll-like receptor 9	Amebicides,Antimalarials,Antirheumatic Agents,Dermatologic Agents,Enzyme Inhibitors	null
O60603	TLR2	Toll-like receptor 2	Not Available,Vaccines	null
Q9BXR5	TLR10	Toll-like receptor 10	null	null
Q9Y490	TLN1	Talin-1	null	null
Q04724	TLE1	Transducin-like enhancer protein 1	null	null
Q9H0I9	TKTL2	Transketolase-like protein 2	null	null
P51854	TKTL1	Transketolase-like protein 1	null	null
P29401	TKT	Transketolase	null	null
O95049	TJP3	Tight junction protein ZO-3	null	null
Q07157	TJP1	Tight junction protein ZO-1	null	null
P16035	TIMP2	Metalloproteinase inhibitor 2	null	null
Q3ZCQ8	TIMM50	Mitochondrial import inner membrane translocase subunit TIM50	null	null
P35590	TIE1	Tyrosine-protein kinase receptor Tie-1	null	null
Q8IVF5	TIAM2	T-lymphoma invasion and metastasis-inducing protein 2	null	null
Q13009	TIAM1	T-lymphoma invasion and metastasis-inducing protein 1	null	null
P10828	THRB	Thyroid hormone receptor beta	Antihyperlipidemics,Antithyroid Agents,Herbicides,Hormone Replacement Agents,Not Available	null
Q9Y2W1	THRAP3	Thyroid hormone receptor-associated protein 3	null	null
P10827	THRA	Thyroid hormone receptor alpha	Antihyperlipidemics,Antithyroid Agents,Hormone Replacement Agents,Not Available	null
Q5T1C6	THEM4	Thioesterase superfamily member 4	null	null
P07996	THBS1	Thrombospondin-1	Not Available	null
Q96RS0	TGS1	Trimethylguanosine synthase	null	null
Q08188	TGM3	Protein-glutamine gamma-glutamyltransferase E	Dietary supplement,Micronutrient,Non-Essential Amino Acids,Not Available	null
P22735	TGM1	Protein-glutamine gamma-glutamyltransferase K	Dietary supplement,Micronutrient,Non-Essential Amino Acids	null
P37173	TGFBR2	TGF-beta receptor type-2	Cryoprotective Agents,Solvents	null
P36897	TGFBR1	TGF-beta receptor type-1	Not Available	null
Q15582	TGFBI	Transforming growth factor-beta-induced protein ig-h3	null	null
P61812	TGFB2	Transforming growth factor beta-2	null	null
O43294	TGFB1I1	Transforming growth factor beta-1-induced transcript 1 protein	null	null
P01137	TGFB1	Transforming growth factor beta-1	Anesthetic Adjuvants,Permeabilizing Agents	null
P01266	TG	Thyroglobulin	null	null
Q12800	TFCP2	Alpha-globin transcription factor CP2	null	null
P05549	TFAP2A	Transcription factor AP-2-alpha	null	null
P02787	TF	Serotransferrin	Not Available,Reducing Agents	null
O14746	TERT	Telomerase reverse transcriptase	null	null
Q9NYB0	TERF2IP	Telomeric repeat-binding factor 2-interacting protein 1	null	null
P54274	TERF1	Telomeric repeat-binding factor 1	null	null
Q63HR2	TENC1	Tensin-like C1 domain-containing phosphatase	null	null
Q02763	TEK	Angiopoietin-1 receptor	Not Available	null
Q7Z6L1	TECPR1	Tectonin beta-propeller repeat-containing protein 1	null	null
P42680	TEC	Tyrosine-protein kinase Tec	null	null
Q9BT92	TCHP	Trichoplein keratin filament-binding protein	null	null
Q9NQB0	TCF7L2	Transcription factor 7-like 2	null	null
P15923	TCF3	Transcription factor E2-alpha	null	null
Q15370	TCEB2	Transcription elongation factor B polypeptide 2	null	null
Q15369	TCEB1	Transcription elongation factor B polypeptide 1	null	null
Q15560	TCEA2	Transcription elongation factor A protein 2	null	null
O15273	TCAP	Telethonin	null	null
Q969Z0	TBRG4	Protein TBRG4	null	null
P20226	TBP	TATA-box-binding protein	null	null
Q9BZK7	TBL1XR1	F-box-like/WD repeat-containing protein TBL1XR1	null	null
O60907	TBL1X	F-box-like/WD repeat-containing protein TBL1X	null	null
Q9UHD2	TBK1	Serine/threonine-protein kinase TBK1	null	null
Q16635	TAZ	Tafazzin	null	null
P26639	TARS	Threonyl-tRNA synthetase, cytoplasmic	Dietary supplement,Essential Amino Acids,Micronutrient	null
Q7L7X3	TAOK1	Serine/threonine-protein kinase TAO1	null	null
Q92844	TANK	TRAF family member-associated NF-kappa-B activator	null	null
Q8N103	TAGAP	T-cell activation Rho GTPase-activating protein	null	null
Q9Y3D8	TAF9	Adenylate kinase isoenzyme 6	null	null
Q16594	TAF9	Transcription initiation factor TFIID subunit 9	null	null
Q9H5J8	TAF1D	TATA box-binding protein-associated factor RNA polymerase I subunit D	null	null
Q15543	TAF13	Transcription initiation factor TFIID subunit 13	null	null
P29371	TACR3	Neuromedin-K receptor	null	null
P21452	TACR2	Substance-K receptor	null	null
P25103	TACR1	Substance-P receptor	Analgesics,Anesthetics, Dissociative,Antiemetics,Antineoplastic Agents,Excitatory Amino Acid Antagonists,General Anesthetics	null
Q86UU9	TAC4	Tachykinin-4	null	null
Q8N5C8	TAB3	TGF-beta-activated kinase 1 and MAP3K7-binding protein 3	null	null
Q9NYJ8	TAB2	TGF-beta-activated kinase 1 and MAP3K7-binding protein 2	null	null
Q15750	TAB1	TGF-beta-activated kinase 1 and MAP3K7-binding protein 1	null	null
Q96RJ0	TAAR1	Trace amine-associated receptor 1	Adrenergic Agents,Adrenergic Uptake Inhibitors,Adrenergic alpha-Agonists,Amphetamines,Central Nervous System Stimulants,Dopamine Agents,Dopamine Uptake Inhibitors,Nasal Decongestants,Sympathomimetics	null
O15056	SYNJ2	Synaptojanin-2	null	null
O43426	SYNJ1	Synaptojanin-1	null	null
O60506	SYNCRIP	Heterogeneous nuclear ribonucleoprotein Q	null	null
P17600	SYN1	Synapsin-1	Not Available	null
Q5VT97	SYDE2	Rho GTPase-activating protein SYDE2	null	null
Q6ZW31	SYDE1	Rho GTPase-activating protein SYDE1	null	null
Q15022	SUZ12	Polycomb protein SUZ12	null	null
O43463	SUV39H1	Histone-lysine N-methyltransferase SUV39H1	null	null
Q9UGT4	SUSD2	Sushi domain-containing protein 2	null	null
O94864	SUPT7L	STAGA complex 65 subunit gamma	null	null
Q7KZ85	SUPT6H	Transcription elongation factor SPT6	null	null
Q9Y5B9	SUPT16H	FACT complex subunit SPT16	null	null
Q9UH99	SUN2	SUN domain-containing protein 2	null	null
Q6EEV6	SUMO4	Small ubiquitin-related modifier 4	null	null
P55854	SUMO3	Small ubiquitin-related modifier 3	null	null
P61956	SUMO2	Small ubiquitin-related modifier 2	null	null
P63165	SUMO1	Small ubiquitin-related modifier 1	null	null
Q6J9G0	STYK1	Tyrosine-protein kinase STYK1	null	null
P61764	STXBP1	Syntaxin-binding protein 1	null	null
Q16623	STX1A	Syntaxin-1A	null	null
Q9UNE7	STUB1	E3 ubiquitin-protein ligase CHIP	null	null
Q9Y3F4	STRAP	Serine-threonine kinase receptor-associated protein	null	null
Q9C0K7	STRADB	STE20-related kinase adapter protein beta	null	null
Q7RTN6	STRADA	STE20-related kinase adapter protein alpha	null	null
Q13043	STK4	Serine/threonine-protein kinase 4	null	null
Q13188	STK3	Serine/threonine-protein kinase 3	null	null
O75716	STK16	Serine/threonine-protein kinase 16	null	null
Q15831	STK11	Serine/threonine-protein kinase 11	null	null
O76061	STC2	Stanniocalcin-2	null	null
O95793	STAU1	Double-stranded RNA-binding protein Staufen homolog 1	null	null
P42226	STAT6	Signal transducer and activator of transcription 6	null	null
P51692	STAT5B	Signal transducer and activator of transcription 5B	Protein Kinase Inhibitors	null
P42229	STAT5A	Signal transducer and activator of transcription 5A	null	null
Q14765	STAT4	Signal transducer and activator of transcription 4	null	null
P52630	STAT2	Signal transducer and activator of transcription 2	null	null
P42224	STAT1	Signal transducer and activator of transcription 1-alpha/beta	null	null
Q92502	STARD8	StAR-related lipid transfer protein 8	null	null
Q9Y3M8	STARD13	StAR-related lipid transfer protein 13	null	null
Q96MF2	STAC3	SH3 and cysteine-rich domain-containing protein 3	null	null
Q92187	ST8SIA4	CMP-N-acetylneuraminate-poly-alpha-2,8-sialyltransferase	null	null
Q92186	ST8SIA2	Alpha-2,8-sialyltransferase 8B	null	null
Q99909	SSX3	Protein SSX3	null	null
P35346	SSTR5	Somatostatin receptor type 5	Anabolic Agents,Analgesics,Antineoplastic Agents,Antineoplastic Agents, Hormonal,Gastrointestinal Agents,Hormone Replacement Agents	null
P31391	SSTR4	Somatostatin receptor type 4	null	null
P32745	SSTR3	Somatostatin receptor type 3	null	null
P30874	SSTR2	Somatostatin receptor type 2	Anabolic Agents,Analgesics,Antineoplastic Agents,Antineoplastic Agents, Hormonal,Gastrointestinal Agents,Hormone Replacement Agents	null
P30872	SSTR1	Somatostatin receptor type 1	Anabolic Agents,Antineoplastic Agents, Hormonal,Gastrointestinal Agents,Hormone Replacement Agents	null
P61278	SST	Somatostatin	Nephropathic cystinosis therapy,Radiation-Protective Agents	null
P51571	SSR4	Translocon-associated protein subunit delta	null	null
P43307	SSR1	Translocon-associated protein subunit alpha	null	null
O43805	SSNA1	Sjoegren syndrome nuclear autoantigen 1	null	null
P05455	SSB	Lupus La protein	null	null
O75177	SS18L1	Calcium-responsive transactivator	null	null
Q05066	SRY	Sex-determining region Y protein	null	null
Q13247	SRSF6	Serine/arginine-rich splicing factor 6	null	null
Q13243	SRSF5	Serine/arginine-rich splicing factor 5	null	null
Q08170	SRSF4	Serine/arginine-rich splicing factor 4	null	null
Q01130	SRSF2	Serine/arginine-rich splicing factor 2	null	null
Q9BXP5	SRRT	Serrate RNA effector molecule homolog	null	null
Q9UQ35	SRRM2	Serine/arginine repetitive matrix protein 2	null	null
O76094	SRP72	Signal recognition particle 72 kDa protein	null	null
P09132	SRP19	Signal recognition particle 19 kDa protein	null	null
P37108	SRP14	Signal recognition particle 14 kDa protein	Not Available	null
Q9H3Y6	SRMS	Tyrosine-protein kinase Srms	null	null
P19623	SRM	Spermidine synthase	Dietary supplement,Micronutrient	null
O43295	SRGAP3	SLIT-ROBO Rho GTPase-activating protein 3	null	null
O75044	SRGAP2	SLIT-ROBO Rho GTPase-activating protein 2	null	null
Q7Z6B7	SRGAP1	SLIT-ROBO Rho GTPase-activating protein 1	null	null
P11831	SRF	Serum response factor	null	null
Q12772	SREBF2	Sterol regulatory element-binding protein 2	null	null
P12931	SRC	Proto-oncogene tyrosine-protein kinase Src	Anticoagulants,Chelating Agents,Not Available,Protein Kinase Inhibitors,Reducing Agents	null
Q13501	SQSTM1	Sequestosome-1	null	null
Q9NRC6	SPTBN5	Spectrin beta chain, brain 4	null	null
Q9H254	SPTBN4	Spectrin beta chain, brain 3	null	null
O15020	SPTBN2	Spectrin beta chain, brain 2	null	null
Q01082	SPTBN1	Spectrin beta chain, brain 1	Not Available	null
P11277	SPTB	Spectrin beta chain, erythrocyte	null	null
Q13813	SPTAN1	Spectrin alpha chain, brain	null	null
O43791	SPOP	Speckle-type POZ protein	null	null
Q9HCB6	SPON1	Spondin-1	null	null
Q9H2V7	SPNS1	Protein spinster homolog 1	null	null
P16150	SPN	Leukosialin	null	null
O43291	SPINT2	Kunitz-type protease inhibitor 2	null	null
Q9Y657	SPIN1	Spindlin-1	null	null
Q8N0Z3	SPICE1	Spindle and centriole-associated protein 1	null	null
Q9NRA0	SPHK2	Sphingosine kinase 2	null	null
Q9NYA1	SPHK1	Sphingosine kinase 1	null	null
Q9NZD8	SPG21	Maspardin	null	null
Q8N0X7	SPG20	Spartin	null	null
Q9HBM1	SPC25	Kinetochore protein Spc25	null	null
Q8NBT2	SPC24	Kinetochore protein Spc24	null	null
P09486	SPARC	SPARC	null	null
P08047	SP1	Transcription factor Sp1	null	null
O00570	SOX1	Transcription factor SOX-1	null	null
Q07890	SOS2	Son of sevenless homolog 2	null	null
Q07889	SOS1	Son of sevenless homolog 1	null	null
Q99523	SORT1	Sortilin	null	null
O60504	SORBS3	Vinexin	null	null
O94875	SORBS2	Sorbin and SH3 domain-containing protein 2	null	null
P04179	SOD2	Superoxide dismutase [Mn], mitochondrial	Central Nervous System Stimulants,Indicators and Reagents,Not Available	null
P00441	SOD1	Superoxide dismutase [Cu-Zn]	Not Available	null
O14512	SOCS7	Suppressor of cytokine signaling 7	null	null
O75159	SOCS5	Suppressor of cytokine signaling 5	null	null
Q8WXH5	SOCS4	Suppressor of cytokine signaling 4	null	null
O14508	SOCS2	Suppressor of cytokine signaling 2	null	null
O15524	SOCS1	Suppressor of cytokine signaling 1	null	null
Q9Y5X1	SNX9	Sorting nexin-9	null	null
Q8WV41	SNX33	Sorting nexin-33	null	null
Q96RF0	SNX18	Sorting nexin-18	null	null
O95149	SNUPN	Snurportin-1	null	null
P14678	SNRPB	Small nuclear ribonucleoprotein-associated proteins B and B'	null	null
P08621	SNRNP70	U1 small nuclear ribonucleoprotein 70 kDa	null	null
O75643	SNRNP200	U5 small nuclear ribonucleoprotein 200 kDa helicase	null	null
Q16143	SNCB	Beta-synuclein	null	null
Q9Y6H5	SNCAIP	Synphilin-1	null	null
P37840	SNCA	Alpha-synuclein	null	null
O95295	SNAPIN	SNARE-associated protein Snapin	null	null
O95863	SNAI1	Zinc finger protein SNAI1	null	null
Q9NRG4	SMYD2	N-lysine methyltransferase SMYD2	null	null
Q9HAU4	SMURF2	E3 ubiquitin-protein ligase SMURF2	null	null
Q9HCE7	SMURF1	E3 ubiquitin-protein ligase SMURF1	null	null
P52788	SMS	Spermine synthase	Dietary supplement,Micronutrient	null
O60906	SMPD2	Sphingomyelin phosphodiesterase 2	null	null
Q9NWM0	SMOX	Spermine oxidase	Dietary supplement,Micronutrient	null
O75940	SMNDC1	Survival of motor neuron-related-splicing factor 30	null	null
Q16637	SMN2	Survival motor neuron protein	null	null
Q96Q15	SMG1	Serine/threonine-protein kinase SMG1	null	null
Q969G3	SMARCE1	SWI/SNF-related matrix-associated actin-dependent regulator of chromatin subfamily E member 1	null	null
Q6STE5	SMARCD3	SWI/SNF-related matrix-associated actin-dependent regulator of chromatin subfamily D member 3	null	null
Q96GM5	SMARCD1	SWI/SNF-related matrix-associated actin-dependent regulator of chromatin subfamily D member 1	null	null
P51532	SMARCA4	Transcription activator BRG1	null	null
O15198	SMAD9	Mothers against decapentaplegic homolog 9	null	null
Q99717	SMAD5	Mothers against decapentaplegic homolog 5	null	null
Q13485	SMAD4	Mothers against decapentaplegic homolog 4	null	null
P84022	SMAD3	Mothers against decapentaplegic homolog 3	null	null
Q15796	SMAD2	Mothers against decapentaplegic homolog 2	Not Available	null
Q15797	SMAD1	Mothers against decapentaplegic homolog 1	null	null
Q8IY92	SLX4	Structure-specific endonuclease subunit SLX4	null	null
P03973	SLPI	Antileukoproteinase	null	null
Q9H2G2	SLK	STE20-like serine/threonine-protein kinase	Not Available	null
Q15599	SLC9A3R2	Na(+)/H(+) exchange regulatory cofactor NHE-RF2	null	null
O14745	SLC9A3R1	Na(+)/H(+) exchange regulatory cofactor NHE-RF1	null	null
P19634	SLC9A1	Sodium/hydrogen exchanger 1	Diuretics,Not Available,Sodium channel blockers	null
P08195	SLC3A2	4F2 cell-surface antigen heavy chain	null	null
O00400	SLC33A1	Acetyl-coenzyme A transporter 1	null	null
P14672	SLC2A4	Solute carrier family 2, facilitated glucose transporter member 4	null	null
P11168	SLC2A2	Solute carrier family 2, facilitated glucose transporter member 2	null	null
Q9Y2P4	SLC27A6	Long-chain fatty acid transport protein 6	null	null
O14975	SLC27A2	Very long-chain acyl-CoA synthetase	null	null
P12236	SLC25A6	ADP/ATP translocase 3	Antihypocalcemic Agents,Antineoplastic Agents,Bisphosphonates,Bone Density Conservation Agents,Osteoporosis Prophylactic	null
P05141	SLC25A5	ADP/ATP translocase 2	Antihypocalcemic Agents,Antineoplastic Agents,Bisphosphonates,Bone Density Conservation Agents,Osteoporosis Prophylactic	null
P12235	SLC25A4	ADP/ATP translocase 1	Antihypocalcemic Agents,Antineoplastic Agents,Bisphosphonates,Bone Density Conservation Agents,Dietary supplement,Micronutrient,Not Available,Osteoporosis Prophylactic	null
Q00325	SLC25A3	Phosphate carrier protein, mitochondrial	null	null
Q9BXI2	SLC25A2	Mitochondrial ornithine transporter 2	Dietary supplement,Micronutrient,Non-Essential Amino Acids	null
Q9Y619	SLC25A15	Mitochondrial ornithine transporter 1	Dietary supplement,Micronutrient,Non-Essential Amino Acids	null
O75746	SLC25A12	Calcium-binding mitochondrial carrier protein Aralar1	Dietary supplement,Micronutrient,Non-Essential Amino Acids	null
Q9UBX3	SLC25A10	Mitochondrial dicarboxylate carrier	Anti-Ulcer Agents,Dietary supplement,Micronutrient,Radiation-Protective Agents	null
Q15758	SLC1A5	Neutral amino acid transporter B(0)	Dietary supplement,Micronutrient,Non-Essential Amino Acids	null
Q13239	SLA	Src-like-adapter	null	null
P63208	SKP1	S-phase kinase-associated protein 1	Not Available	null
P12757	SKIL	Ski-like protein	null	null
O75563	SKAP2	Src kinase-associated phosphoprotein 2	null	null
Q8WVK7	SKA2	Spindle and kinetochore-associated protein 2	null	null
Q96BD8	SKA1	Spindle and kinetochore-associated protein 1	null	null
O15304	SIVA1	Apoptosis regulatory protein Siva	null	null
Q8N6T7	SIRT6	NAD-dependent deacetylase sirtuin-6	null	null
Q9NTG7	SIRT3	NAD-dependent deacetylase sirtuin-3, mitochondrial	Not Available	null
Q8IXJ6	SIRT2	NAD-dependent deacetylase sirtuin-2	null	null
O14893	SIP1	Survival of motor neuron protein-interacting protein 1	null	null
O75182	SIN3B	Paired amphipathic helix protein Sin3b	null	null
Q96ST3	SIN3A	Paired amphipathic helix protein Sin3a	null	null
Q9H173	SIL1	Nucleotide exchange factor SIL1	null	null
O43255	SIAH2	E3 ubiquitin-protein ligase SIAH2	null	null
Q8IUQ4	SIAH1	E3 ubiquitin-protein ligase SIAH1	Not Available	null
Q9UQ13	SHOC2	Leucine-rich repeat protein SHOC-2	null	null
P34897	SHMT2	Serine hydroxymethyltransferase, mitochondrial	Dietary supplement,Glycine Agents,Micronutrient,Non-Essential Amino Acids,Vitamin B Complex	null
Q6S5L8	SHC4	SHC-transforming protein 4	null	null
Q92529	SHC3	SHC-transforming protein 3	null	null
P98077	SHC2	SHC-transforming protein 2	null	null
P29353	SHC1	SHC-transforming protein 1	null	null
P04278	SHBG	Sex hormone-binding globulin	null	null
Q96HL8	SH3YL1	SH3 domain-containing YSC84-like protein 1	null	null
Q8TEC5	SH3RF2	Putative E3 ubiquitin-protein ligase SH3RF2	null	null
Q5TCZ1	SH3PXD2A	SH3 and PX domain-containing protein 2A	null	null
Q96B97	SH3KBP1	SH3 domain-containing kinase-binding protein 1	null	null
Q9Y371	SH3GLB1	Endophilin-B1	null	null
Q99963	SH3GL3	Endophilin-A3	null	null
Q99962	SH3GL2	Endophilin-A1	null	null
Q99961	SH3GL1	Endophilin-A2	null	null
Q9P0V3	SH3BP4	SH3 domain-binding protein 4	null	null
P78314	SH3BP2	SH3 domain-binding protein 2	null	null
Q9UQQ2	SH2B3	SH2B adapter protein 3	null	null
O14492	SH2B2	SH2B adapter protein 2	null	null
Q9NRF2	SH2B1	SH2B adapter protein 1	null	null
O43765	SGTA	Small glutamine-rich tetratricopeptide repeat-containing protein alpha	null	null
O43147	SGSM2	Small G protein signaling modulator 2	null	null
Q562F6	SGOL2	Shugoshin-like 2	null	null
Q5FBB7	SGOL1	Shugoshin-like 1	null	null
P31947	SFN	14-3-3 protein sigma	null	null
A8K8P3	SFI1	Protein SFI1 homolog	null	null
Q9Y3B4	SF3B14	Pre-mRNA branch site protein p14	null	null
O75533	SF3B1	Splicing factor 3B subunit 1	null	null
Q15459	SF3A1	Splicing factor 3A subunit 1	null	null
Q15047	SETDB1	Histone-lysine N-methyltransferase SETDB1	null	null
Q01105	SET	Protein SET	null	null
Q9UHV2	SERTAD1	SERTA domain-containing protein 1	null	null
P07093	SERPINE2	Glia-derived nexin	null	null
P05121	SERPINE1	Plasminogen activator inhibitor 1	Analgesics, Non-Narcotic,Antineoplastic Agents,Antisepsis Agents,Cryoprotective Agents,Fibrinolytic Agents,Free Radical Scavengers,Hypoglycemic Agents,Platelet Aggregation Inhibitors,Solvents,Thrombolytic Agents,Vasodilator Agents	null
P50452	SERPINB8	Serpin B8	null	null
P29622	SERPINA4	Kallistatin	null	null
P01011	SERPINA3	Alpha-1-antichymotrypsin	null	null
Q8NC51	SERBP1	Plasminogen activator inhibitor 1 RNA-binding protein	null	null
Q15019	2002-09-01	Septin-2	null	null
O75326	SEMA7A	Semaphorin-7A	null	null
Q92854	SEMA4D	Semaphorin-4D	null	null
Q9UBV2	SEL1L	Protein sel-1 homolog 1	null	null
Q96EE3	SEH1L	Nucleoporin SEH1	null	null
P61619	SEC61A1	Protein transport protein Sec61 subunit alpha isoform 1	null	null
O94979	SEC31A	Protein transport protein Sec31A	null	null
Q9Y6Y8	SEC23IP	SEC23-interacting protein	null	null
Q15436	SEC23A	Protein transport protein Sec23A	null	null
P55735	SEC13	Protein SEC13 homolog	null	null
O14521	SDHD	Succinate dehydrogenase [ubiquinone] cytochrome b small subunit, mitochondrial	Anti-Infective Agents, Local,Anti-Infectives,Anti-Ulcer Agents,Dietary supplement,Micronutrient,Not Available,Radiation-Protective Agents	null
Q99643	SDHC	Succinate dehydrogenase cytochrome b560 subunit, mitochondrial	Anti-Ulcer Agents,Dietary supplement,Micronutrient,Not Available,Radiation-Protective Agents	null
P21912	SDHB	Succinate dehydrogenase [ubiquinone] iron-sulfur subunit, mitochondrial	Anti-Ulcer Agents,Dietary supplement,Micronutrient,Not Available,Radiation-Protective Agents	null
P31040	SDHA	Succinate dehydrogenase [ubiquinone] flavoprotein subunit, mitochondrial	Anti-Ulcer Agents,Chelating Agents,Dietary supplement,Fungicides, Industrial,Micronutrient,Not Available,Radiation-Protective Agents	null
Q86SQ7	SDCCAG8	Serologically defined colon cancer antigen 8	null	null
Q96C92	SDCCAG3	Serologically defined colon cancer antigen 3	null	null
P31431	SDC4	Syndecan-4	null	null
O75056	SDC3	Syndecan-3	null	null
P34741	SDC2	Syndecan-2	Anti-Infective Agents,Antineoplastic Agents,Immunomodulatory Agents	null
P18827	SDC1	Syndecan-1	null	null
Q8IZE3	SCYL3	Protein-associating with the carboxyl-terminal domain of ezrin	null	null
P47872	SCTR	Secretin receptor	Diagnostic Agents	null
P09683	SCT	Secretin	null	null
P22307	SCP2	Non-specific lipid-transfer protein	null	null
Q9P0W5	SCHIP1	Schwannomin-interacting protein 1	null	null
P21673	SAT1	Diamine acetyltransferase 1	Dietary supplement,Micronutrient,Not Available	null
Q6UVJ0	SASS6	Spindle assembly abnormal protein 6 homolog	null	null
Q8TEE9	SAP25	Histone deacetylase complex subunit SAP25	null	null
O00422	SAP18	Histone deacetylase complex subunit SAP18	null	null
Q9NSI8	SAMSN1	SAM domain-containing protein SAMSN-1	null	null
Q9Y467	SALL2	Sal-like protein 2	null	null
Q15424	SAFB	Scaffold attachment factor B1	null	null
P02735	SAA2	Serum amyloid A protein	Imaging Agents,Serum substitutes	null
Q9H228	S1PR5	Sphingosine 1-phosphate receptor 5	null	null
O95977	S1PR4	Sphingosine 1-phosphate receptor 4	null	null
O95136	S1PR2	Sphingosine 1-phosphate receptor 2	null	null
P06703	S100A6	Protein S100-A6	Not Available	null
P29034	S100A2	Protein S100-A2	Anti-Allergic Agents,Antihistamines,Histamine H1 Antagonists,Histamine H1 Antagonists, Non-Sedating	null
P60903	S100A10	Protein S100-A10	null	null
P34925	RYK	Tyrosine-protein kinase RYK	null	null
P48443	RXRG	Retinoic acid receptor RXR-gamma	Anticarcinogenic Agents,Antineoplastic Agents,Cell Stimulants and Proliferants,Dermatologic Agents,Keratolytic Agents	null
P28702	RXRB	Retinoic acid receptor RXR-beta	Anticarcinogenic Agents,Antineoplastic Agents,Cell Stimulants and Proliferants,Dermatologic Agents,Keratolytic Agents,Not Available,Prodrugs,Teratogens	null
P19793	RXRA	Retinoic acid receptor RXR-alpha	Analgesics,Analgesics, Non-Narcotic,Anti-inflammatory Agents,Anticarcinogenic Agents,Antineoplastic Agents,Antipyretics,Cyclooxygenase Inhibitors,Dermatologic Agents,Keratolytic Agents,Nonsteroidal Anti-inflammatory Agents (NSAIAs),Not Available	null
Q8TDU9	RXFP4	Relaxin-3 receptor 2	null	null
Q9NSD7	RXFP3	Relaxin-3 receptor 1	null	null
Q8WXD0	RXFP2	Relaxin receptor 2	null	null
Q9HBX9	RXFP1	Relaxin receptor 1	null	null
Q9Y230	RUVBL2	RuvB-like 2	null	null
Q9Y265	RUVBL1	RuvB-like 1	null	null
Q8WWV3	RTN4IP1	Reticulon-4-interacting protein 1, mitochondrial	null	null
O95197	RTN3	Reticulon-3	null	null
Q16799	RTN1	Reticulon-1	null	null
Q9BST9	RTKN	Rhotekin	null	null
O43159	RRP8	Ribosomal RNA-processing protein 8	null	null
Q7LG56	RRM2B	Ribonucleoside-diphosphate reductase subunit M2 B	Antineoplastic Agents,Immunosuppressive Agents	null
P31350	RRM2	Ribonucleoside-diphosphate reductase subunit M2	Antineoplastic Agents,Immunosuppressive Agents	null
P23921	RRM1	Ribonucleoside-diphosphate reductase large subunit	Antimetabolites,Antimetabolites, Antineoplastic,Antineoplastic Agents,Antisickling Agents,Antiviral Agents,Enzyme Inhibitors,Immunosuppressive Agents,Nucleic Acid Synthesis Inhibitors,Purine analogues,Radiation-Sensitizing Agents	null
P62070	RRAS2	Ras-related protein R-Ras2	null	null
P10301	RRAS	Ras-related protein R-Ras	null	null
Q8N122	RPTOR	Regulatory-associated protein of mTOR	null	null
P08865	RPSA	40S ribosomal protein SA	null	null
P46781	RPS9	40S ribosomal protein S9	null	null
Q9UBS0	RPS6KB2	Ribosomal protein S6 kinase beta-2	null	null
P23443	RPS6KB1	Ribosomal protein S6 kinase beta-1	null	null
Q9UK32	RPS6KA6	Ribosomal protein S6 kinase alpha-6	null	null
O75582	RPS6KA5	Ribosomal protein S6 kinase alpha-5	Not Available	null
O75676	RPS6KA4	Ribosomal protein S6 kinase alpha-4	Vitamin B Complex	null
P51812	RPS6KA3	Ribosomal protein S6 kinase alpha-3	null	null
Q15349	RPS6KA2	Ribosomal protein S6 kinase alpha-2	null	null
Q15418	RPS6KA1	Ribosomal protein S6 kinase alpha-1	Not Available	null
P62753	RPS6	40S ribosomal protein S6	null	null
P61247	RPS3A	40S ribosomal protein S3a	null	null
P23396	RPS3	40S ribosomal protein S3	null	null
P42677	RPS27	40S ribosomal protein S27	null	null
P39019	RPS19	40S ribosomal protein S19	null	null
P62249	RPS16	40S ribosomal protein S16	null	null
P04843	RPN1	Dolichyl-diphosphooligosaccharide--protein glycosyltransferase subunit 1	null	null
P05386	RPLP1	60S acidic ribosomal protein P1	null	null
Q02878	RPL6	60S ribosomal protein L6	null	null
P46777	RPL5	60S ribosomal protein L5	null	null
Q9Y3U8	RPL36	60S ribosomal protein L36	null	null
P18077	RPL35A	60S ribosomal protein L35a	null	null
P62899	RPL31	60S ribosomal protein L31	null	null
P39023	RPL3	60S ribosomal protein L3	Not Available	null
P62829	RPL23	60S ribosomal protein L23	Not Available	null
Q9H6T3	RPAP3	RNA polymerase II-associated protein 3	null	null
P15927	RPA2	Replication protein A 32 kDa subunit	null	null
P08922	ROS1	Proto-oncogene tyrosine-protein kinase ROS	null	null
Q01974	ROR2	Tyrosine-protein kinase transmembrane receptor ROR2	null	null
Q01973	ROR1	Tyrosine-protein kinase transmembrane receptor ROR1	null	null
Q15287	RNPS1	RNA-binding protein with serine-rich domain 1	null	null
Q9HC36	RNMTL1	RNA methyltransferase-like protein 1	null	null
O43148	RNMT	mRNA cap guanine-N7 methyltransferase	null	null
Q9UBF6	RNF7	RING-box protein 2	null	null
Q9H4P4	RNF41	E3 ubiquitin-protein ligase NRDP1	null	null
Q9H0A6	RNF32	RING finger protein 32	null	null
Q7Z419	RNF144B	E3 ubiquitin-protein ligase RNF144B	null	null
Q8IUD6	RNF135	E3 ubiquitin-protein ligase RNF135	null	null
Q8N5U6	RNF10	RING finger protein 10	null	null
Q92730	RND1	Rho-related GTP-binding protein Rho6	null	null
Q8WXF3	RLN3	Relaxin-3	null	null
P04090	RLN2	Prorelaxin H2	null	null
Q99578	RIT2	GTP-binding protein Rit2	null	null
Q92963	RIT1	GTP-binding protein Rit1	null	null
Q5UIP0	RIF1	Telomere-associated protein RIF1	null	null
Q6R327	RICTOR	Rapamycin-insensitive companion of mTOR	null	null
Q9NPQ8	RIC8A	Synembryn-A	null	null
Q9H4K1	RIBC2	RIB43A-like with coiled-coils protein 2	null	null
Q8IUC4	RHPN2	Rhophilin-2	null	null
Q96L33	RHOV	Rho-related GTP-binding protein RhoV	null	null
Q7L0Q8	RHOU	Rho-related GTP-binding protein RhoU	null	null
Q8IXI1	RHOT2	Mitochondrial Rho GTPase 2	null	null
Q8IXI2	RHOT1	Mitochondrial Rho GTPase 1	null	null
P17081	RHOQ	Rho-related GTP-binding protein RhoQ	null	null
Q9H4E5	RHOJ	Rho-related GTP-binding protein RhoJ	null	null
Q15669	RHOH	Rho-related GTP-binding protein RhoH	null	null
P84095	RHOG	Rho-related GTP-binding protein RhoG	null	null
Q9HBH0	RHOF	Rho-related GTP-binding protein RhoF	null	null
O00212	RHOD	Rho-related GTP-binding protein RhoD	null	null
P08134	RHOC	Rho-related GTP-binding protein RhoC	null	null
P62745	RHOB	Rho-related GTP-binding protein RhoB	Anti-Wrinkle Agents,Antidystonic Agents,Neuromuscular Blocking Agents	null
Q8TAI7	RHEBL1	GTPase RhebL1	null	null
Q15382	RHEB	GTP-binding protein Rheb	Not Available	null
P49798	RGS4	Regulator of G-protein signaling 4	null	null
P41220	RGS2	Regulator of G-protein signaling 2	null	null
O14924	RGS12	Regulator of G-protein signaling 12	null	null
Q7L0Y3	RG9MTD1	Mitochondrial ribonuclease P protein 1	null	null
O14593	RFXANK	DNA-binding protein RFXANK	null	null
Q8NHY2	RFWD2	E3 ubiquitin-protein ligase RFWD2	null	null
P35251	RFC1	Replication factor C subunit 1	null	null
Q9P2R6	RERE	Arginine-glutamic acid dipeptide repeats protein	null	null
P00797	REN	Renin	Antihypertensive Agents,Not Available,Protease Inhibitors	null
Q01201	RELB	Transcription factor RelB	null	null
Q04864	REL	Proto-oncogene c-Rel	null	null
P46063	RECQL	ATP-dependent DNA helicase Q1	null	null
P35241	RDX	Radixin	Not Available	null
Q9NYR8	RDH8	Retinol dehydrogenase 8	Anti-acne Agents,Essential Vitamin,Vitamins,Vitamins (Vitamin A)	null
Q92781	RDH5	11-cis retinol dehydrogenase	Anti-acne Agents,Dietary supplement,Essential Vitamin,Micronutrient,Vitamins,Vitamins (Vitamin A)	null
O75452	RDH16	Retinol dehydrogenase 16	null	null
Q9HBH5	RDH14	Retinol dehydrogenase 14	Anti-acne Agents,Essential Vitamin,Vitamins,Vitamins (Vitamin A)	null
Q8NBN7	RDH13	Retinol dehydrogenase 13	Anti-acne Agents,Essential Vitamin,Vitamins,Vitamins (Vitamin A)	null
Q96NR8	RDH12	Retinol dehydrogenase 12	Anti-acne Agents,Essential Vitamin,Vitamins,Vitamins (Vitamin A)	null
Q8TC12	RDH11	Retinol dehydrogenase 11	Anti-acne Agents,Essential Vitamin,Vitamins,Vitamins (Vitamin A)	null
Q8IZV5	RDH10	Retinol dehydrogenase 10	null	null
Q14257	RCN2	Reticulocalbin-2	null	null
Q96PM5	RCHY1	RING finger and CHY zinc finger domain-containing protein 1	null	null
Q9P258	RCC2	Protein RCC2	null	null
P18754	RCC1	Regulator of chromosome condensation	null	null
P53805	RCAN1	Calcipressin-1	null	null
P62877	RBX1	E3 ubiquitin-protein ligase RBX1	null	null
P09455	RBP1	Retinol-binding protein 1	Anti-acne Agents,Essential Vitamin,Keratolytic Agents,Vitamins,Vitamins (Vitamin A)	null
Q9Y5S9	RBM8A	RNA-binding protein 8A	null	null
Q8IUH3	RBM45	RNA-binding protein 45	null	null
Q86U06	RBM23	Probable RNA-binding protein 23	null	null
Q8TDY2	RB1CC1	RB1-inducible coiled-coil protein 1	null	null
P06400	RB1	Retinoblastoma-associated protein	Hypoglycemic Agents	null
Q8WWW0	RASSF5	Ras association domain-containing protein 5	null	null
P50749	RASSF2	Ras association domain-containing protein 2	null	null
Q9NS23	RASSF1	Ras association domain-containing protein 1	null	null
O14827	RASGRF2	Ras-specific guanine nucleotide-releasing factor 2	null	null
Q13972	RASGRF1	Ras-specific guanine nucleotide-releasing factor 1	null	null
O43374	RASA4	Ras GTPase-activating protein 4	null	null
P20936	RASA1	Ras GTPase-activating protein 1	null	null
Q5T160	RARS2	Probable arginyl-tRNA synthetase, mitochondrial	null	null
P54136	RARS	Arginyl-tRNA synthetase, cytoplasmic	null	null
Q8WZA2	RAPGEF4	Rap guanine nucleotide exchange factor 4	null	null
O95398	RAPGEF3	Rap guanine nucleotide exchange factor 3	null	null
Q9Y4G8	RAPGEF2	Rap guanine nucleotide exchange factor 2	null	null
Q13905	RAPGEF1	Rap guanine nucleotide exchange factor 1	null	null
P61224	RAP1B	Ras-related protein Rap-1b	null	null
P62834	RAP1A	Ras-related protein Rap-1A	null	null
P46060	RANGAP1	Ran GTPase-activating protein 1	null	null
Q96S59	RANBP9	Ran-binding protein 9	null	null
P49792	RANBP2	E3 SUMO-protein ligase RanBP2	null	null
P62826	RAN	GTP-binding nuclear protein Ran	Not Available	null
O60896	RAMP3	Receptor activity-modifying protein 3	Not Available	null
O60895	RAMP2	Receptor activity-modifying protein 2	Not Available	null
O60894	RAMP1	Receptor activity-modifying protein 1	Not Available	null
Q12967	RALGDS	Ral guanine nucleotide dissociation stimulator	null	null
Q15311	RALBP1	RalA-binding protein 1	null	null
Q7Z5J4	RAI1	Retinoic acid-induced protein 1	null	null
P15918	RAG1	V(D)J recombination-activating protein 1	null	null
P78406	RAE1	mRNA export factor	Indicators and Reagents	null
Q99638	RAD9A	Cell cycle checkpoint control protein RAD9A	null	null
Q06609	RAD51	DNA repair protein RAD51 homolog 1	Not Available	null
P54725	RAD23A	UV excision repair protein RAD23 homolog A	null	null
O75943	RAD17	Cell cycle checkpoint protein RAD17	null	null
Q9H0H5	RACGAP1	Rac GTPase-activating protein 1	null	null
P60763	RAC3	Ras-related C3 botulinum toxin substrate 3	null	null
P15153	RAC2	Ras-related C3 botulinum toxin substrate 2	null	null
P47224	RABIF	Guanine nucleotide exchange factor MSS4	null	null
Q9Y3P9	RABGAP1	Rab GTPase-activating protein 1	null	null
Q15276	RABEP1	Rab GTPase-binding effector protein 1	null	null
Q9UI14	RABAC1	Prenylated Rab acceptor protein 1	null	null
Q96AH8	RAB7B	Ras-related protein Rab-7b	null	null
P51149	RAB7A	Ras-related protein Rab-7a	Not Available	null
P20339	RAB5A	Ras-related protein Rab-5A	Not Available	null
P20338	RAB4A	Ras-related protein Rab-4A	null	null
Q14088	RAB33A	Ras-related protein Rab-33A	null	null
Q9UL25	RAB21	Ras-related protein Rab-21	null	null
Q96P65	QRFPR	Pyroglutamylated RFamide peptide receptor	null	null
P83859	QRFP	Orexigenic neuropeptide QRFP	null	null
Q15274	QPRT	Nicotinate-nucleotide pyrophosphorylase [carboxylating]	Antilipemic Agents,Vasodilator Agents,Vitamin B Complex,Vitamins (Vitamin B Complex)	null
Q9NXS2	QPCTL	Glutaminyl-peptide cyclotransferase-like protein	null	null
P10082	PYY	Peptide YY	null	null
Q53H96	PYCRL	Pyrroline-5-carboxylate reductase 3	Dietary supplement,Micronutrient,Non-Essential Amino Acids	null
Q96C36	PYCR2	Pyrroline-5-carboxylate reductase 2	Dietary supplement,Micronutrient,Non-Essential Amino Acids	null
P32322	PYCR1	Pyrroline-5-carboxylate reductase 1, mitochondrial	Dietary supplement,Micronutrient,Non-Essential Amino Acids	null
P49023	PXN	Paxillin	null	null
Q9UHX1	PUF60	Poly(U)-binding-splicing factor PUF60	null	null
P23471	PTPRZ1	Receptor-type tyrosine-protein phosphatase zeta	null	null
Q92729	PTPRU	Receptor-type tyrosine-protein phosphatase U	null	null
O14522	PTPRT	Receptor-type tyrosine-protein phosphatase T	null	null
Q13332	PTPRS	Receptor-type tyrosine-protein phosphatase S	Antihypocalcemic Agents,Antineoplastic Agents,Antiresorptives,Bisphosphonates,Bone Density Conservation Agents,Osteoporosis Prophylactic	null
Q15256	PTPRR	Receptor-type tyrosine-protein phosphatase R	null	null
Q16827	PTPRO	Receptor-type tyrosine-protein phosphatase O	null	null
Q92932	PTPRN2	Receptor-type tyrosine-protein phosphatase N2	null	null
Q16849	PTPRN	Receptor-type tyrosine-protein phosphatase-like N	null	null
P28827	PTPRM	Receptor-type tyrosine-protein phosphatase mu	null	null
Q15262	PTPRK	Receptor-type tyrosine-protein phosphatase kappa	null	null
Q12913	PTPRJ	Receptor-type tyrosine-protein phosphatase eta	null	null
Q9HD43	PTPRH	Receptor-type tyrosine-protein phosphatase H	null	null
P23470	PTPRG	Receptor-type tyrosine-protein phosphatase gamma	null	null
P10586	PTPRF	Receptor-type tyrosine-protein phosphatase F	null	null
P23469	PTPRE	Receptor-type tyrosine-protein phosphatase epsilon	Antihypocalcemic Agents,Antiresorptives,Bisphosphonates,Bone Density Conservation Agents	null
P23468	PTPRD	Receptor-type tyrosine-protein phosphatase delta	null	null
P08575	PTPRC	Receptor-type tyrosine-protein phosphatase C	null	null
P18433	PTPRA	Receptor-type tyrosine-protein phosphatase alpha	null	null
P43378	PTPN9	Tyrosine-protein phosphatase non-receptor type 9	null	null
P35236	PTPN7	Tyrosine-protein phosphatase non-receptor type 7	null	null
P54829	PTPN5	Tyrosine-protein phosphatase non-receptor type 5	null	null
P29074	PTPN4	Tyrosine-protein phosphatase non-receptor type 4	Antihypocalcemic Agents,Antiresorptives,Bisphosphonates,Bone Density Conservation Agents	null
P26045	PTPN3	Tyrosine-protein phosphatase non-receptor type 3	null	null
Q9H3S7	PTPN23	Tyrosine-protein phosphatase non-receptor type 23	null	null
Q9Y2R2	PTPN22	Tyrosine-protein phosphatase non-receptor type 22	null	null
Q16825	PTPN21	Tyrosine-protein phosphatase non-receptor type 21	null	null
P17706	PTPN2	Tyrosine-protein phosphatase non-receptor type 2	null	null
Q99952	PTPN18	Tyrosine-protein phosphatase non-receptor type 18	null	null
Q15678	PTPN14	Tyrosine-protein phosphatase non-receptor type 14	null	null
Q12923	PTPN13	Tyrosine-protein phosphatase non-receptor type 13	null	null
Q05209	PTPN12	Tyrosine-protein phosphatase non-receptor type 12	null	null
Q06124	PTPN11	Tyrosine-protein phosphatase non-receptor type 11	Detergents,Surface-Active Agents	null
P18031	PTPN1	Tyrosine-protein phosphatase non-receptor type 1	Anticarcinogenic Agents,Antihypocalcemic Agents,Antimutagenic Agents,Antineoplastic Agents, Phytogenic,Antioxidants,Bone Density Conservation Agents,Detergents,Enzyme Inhibitors,Indicators and Reagents,Not Available,Osteoporosis Prophylactic,Platelet Aggregation Inhibitors	null
Q6Y1H2	PTPLB	3-hydroxyacyl-CoA dehydratase 2	null	null
B0YJ81	PTPLA	3-hydroxyacyl-CoA dehydratase 1	null	null
A2A3K4	PTPDC1	Protein tyrosine phosphatase domain-containing protein 1	null	null
O75365	PTP4A3	Protein tyrosine phosphatase type IVA 3	null	null
Q12974	PTP4A2	Protein tyrosine phosphatase type IVA 2	null	null
Q93096	PTP4A1	Protein tyrosine phosphatase type IVA 1	null	null
P06454	PTMA	Prothymosin alpha	null	null
Q13308	PTK7	Inactive tyrosine-protein kinase 7	null	null
Q13882	PTK6	Protein-tyrosine kinase 6	null	null
Q14289	PTK2B	Protein-tyrosine kinase 2-beta	Adjuvants,Anti-inflammatory Agents,Anticarcinogenic Agents,Antineoplastic Agents,Antiparasitic Agents,Antirheumatic Agents,Antiviral Agents,Enzyme Inhibitors,Growth Inhibitors,Immunosuppressive Agents,Not Available,Phytoestrogens,Protein Kinase Inhibitors	null
Q05397	PTK2	Focal adhesion kinase 1	Not Available	null
P12272	PTHLH	Parathyroid hormone-related protein	null	null
P49190	PTH2R	Parathyroid hormone 2 receptor	null	null
Q96A98	PTH2	Tuberoinfundibular peptide of 39 residues	null	null
Q03431	PTH1R	Parathyroid hormone/parathyroid hormone-related peptide receptor	Bone Density Conservation Agents	null
P01270	PTH	Parathyroid hormone	Not Available	null
P35354	PTGS2	Prostaglandin G/H synthase 2	Analgesics,Analgesics, Non-Narcotic,Angiogenesis Inhibitors,Anti-Infective Agents,Anti-Ulcer Agents,Anti-inflammatory Agents,Anti-inflammatory Agents, Locally Applied,Anticarcinogenic Agents,Anticoagulants,Antidiarrheals,Antiemetics,Antifungal Agents,Antimutagenic Agents,Antineoplastic Agents,Antineoplastic Agents, Phytogenic,Antioxidants,Antipyretics,Antirheumatic Agents,Antitubercular Agents,An…	null
P43119	PTGIR	Prostacyclin receptor	Abortifacient Agents, Nonsteroidal,Antihypertensive Agents,Antithrombotic Agents,Diagnostic aid (angiography),Oxytocics,Platelet Aggregation Inhibitors,Uterine stimulants,Vitamin K antagonists	null
P43088	PTGFR	Prostaglandin F2-alpha receptor	Abortifacient Agents, Nonsteroidal,Antiglaucoma preparations and miotics,Antiglaucomic Agents,Antihypertensive Agents,Diagnostic aid (angiography),Neuroprotective Agents,Ophthalmologicals,Oxytocics,Prostaglandin analogues,Uterine stimulants	null
Q15185	PTGES3	Prostaglandin E synthase 3	null	null
P35408	PTGER4	Prostaglandin E2 receptor EP4 subtype	Abortifacient Agents,Abortifacient Agents, Nonsteroidal,Anti-Ulcer Agents,Oxytocics,Prostaglandins	null
P43115	PTGER3	Prostaglandin E2 receptor EP3 subtype	Abortifacient Agents,Abortifacient Agents, Nonsteroidal,Anti-Ulcer Agents,Antiglaucomic Agents,Antihypertensive Agents,Oxytocics,Prostaglandins	null
P43116	PTGER2	Prostaglandin E2 receptor EP2 subtype	Abortifacient Agents,Abortifacient Agents, Nonsteroidal,Anti-Ulcer Agents,Fibrinolytic Agents,Oxytocics,Platelet Aggregation Inhibitors,Prostaglandins,Vasodilator Agents	null
Q13258	PTGDR	Prostaglandin D2 receptor	Anti-Allergic Agents,Anti-Asthmatic Agents,Anti-inflammatory Agents	null
P26599	PTBP1	Polypyrimidine tract-binding protein 1	null	null
O43586	PSTPIP1	Proline-serine-threonine phosphatase-interacting protein 1	null	null
O60542	PSPN	Persephin	null	null
P61289	PSME3	Proteasome activator complex subunit 3	null	null
Q06323	PSME1	Proteasome activator complex subunit 1	null	null
P51665	PSMD7	26S proteasome non-ATPase regulatory subunit 7	null	null
Q15008	PSMD6	26S proteasome non-ATPase regulatory subunit 6	null	null
P55036	PSMD4	26S proteasome non-ATPase regulatory subunit 4	null	null
Q13200	PSMD2	26S proteasome non-ATPase regulatory subunit 2	Antineoplastic Agents,Protease Inhibitors	null
O00487	PSMD14	26S proteasome non-ATPase regulatory subunit 14	null	null
O00231	PSMD11	26S proteasome non-ATPase regulatory subunit 11	null	null
Q99460	PSMD1	26S proteasome non-ATPase regulatory subunit 1	Antineoplastic Agents,Protease Inhibitors	null
P43686	PSMC4	26S protease regulatory subunit 6B	null	null
P17980	PSMC3	26S protease regulatory subunit 6A	null	null
P49720	PSMB3	Proteasome subunit beta type-3	Not Available	null
P40306	PSMB10	Proteasome subunit beta type-10	null	null
O14818	PSMA7	Proteasome subunit alpha type-7	Not Available	null
P60900	PSMA6	Proteasome subunit alpha type-6	Not Available	null
P25788	PSMA3	Proteasome subunit alpha type-3	Not Available	null
P25786	PSMA1	Proteasome subunit alpha type-1	Not Available	null
O75475	PSIP1	PC4 and SFRS1-interacting protein	null	null
Q9NZ42	PSENEN	Gamma-secretase subunit PEN-2	null	null
P49810	PSEN2	Presenilin-2	null	null
P49768	PSEN1	Presenilin-1	null	null
Q9Y617	PSAT1	Phosphoserine aminotransferase	Anti-inflammatory Agents,Dietary supplement,Essential Vitamin,Micronutrient,Non-Essential Amino Acids,Vitamin B Complex,Vitamins (Vitamin B Complex)	null
Q6MZQ0	PRR5L	Proline-rich protein 5-like	null	null
Q9NZ81	PRR13	Proline-rich protein 13	null	null
Q8NFJ6	PROKR2	Prokineticin receptor 2	null	null
Q8TCW9	PROKR1	Prokineticin receptor 1	null	null
Q9UF12	PRODH2	Probable proline dehydrogenase 2	null	null
P04156	PRNP	Major prion protein	Anti-Bacterial Agents,Antiprotozoals,Protein Synthesis Inhibitors,Tetracyclines	null
Q9NR22	PRMT8	Protein arginine N-methyltransferase 8	null	null
Q9NVM4	PRMT7	Protein arginine N-methyltransferase 7	null	null
Q96LA8	PRMT6	Protein arginine N-methyltransferase 6	null	null
O60678	PRMT3	Protein arginine N-methyltransferase 3	Not Available	null
P55345	PRMT2	Protein arginine N-methyltransferase 2	null	null
P16471	PRLR	Prolactin receptor	Anabolic Agents,Antineoplastic Agents, Hormonal,Hormone Replacement Agents	null
P51817	PRKX	Serine/threonine-protein kinase PRKX	null	null
Q05513	PRKCZ	Protein kinase C zeta type	null	null
P05771	PRKCB	Protein kinase C beta type	Antioxidants,Dietary supplement,Micronutrient,Not Available,Vitamins,Vitamins/minerals	null
P31323	PRKAR2B	cAMP-dependent protein kinase type II-beta regulatory subunit	Not Available	null
P13861	PRKAR2A	cAMP-dependent protein kinase type II-alpha regulatory subunit	null	null
P31321	PRKAR1B	cAMP-dependent protein kinase type I-beta regulatory subunit	null	null
P10644	PRKAR1A	cAMP-dependent protein kinase type I-alpha regulatory subunit	Not Available	null
Q9UGI9	PRKAG3	5'-AMP-activated protein kinase subunit gamma-3	null	null
Q9UGJ0	PRKAG2	5'-AMP-activated protein kinase subunit gamma-2	null	null
O43741	PRKAB2	5'-AMP-activated protein kinase subunit beta-2	Dietary supplement,Micronutrient	null
P54646	PRKAA2	5'-AMP-activated protein kinase catalytic subunit alpha-2	null	null
P49643	PRIM2	DNA primase large subunit	null	null
P49642	PRIM1	DNA primase small subunit	null	null
Q9BYK8	PRIC285	Peroxisomal proliferator-activated receptor A-interacting complex 285 kDa protein	null	null
A6NGE7	PRHOXNB	Putative 2-oxo-4-hydroxy-4-carboxy-5-ureidoimidazoline decarboxylase	null	null
Q70Z35	PREX2	Phosphatidylinositol 3,4,5-trisphosphate-dependent Rac exchanger 2 protein	null	null
Q8TCU6	PREX1	Phosphatidylinositol 3,4,5-trisphosphate-dependent Rac exchanger 1 protein	null	null
P48147	PREP	Prolyl endopeptidase	Anti-tocolytic Agents,Labor Induction Agents,Not Available,Oxytocics	null
P30041	PRDX6	Peroxiredoxin-6	Not Available,Solvents	null
Q06830	PRDX1	Peroxiredoxin-1	null	null
Q9UKN5	PRDM4	PR domain zinc finger protein 4	null	null
O43663	PRC1	Protein regulator of cytokinesis 1	null	null
Q96QH2	PRAM1	PML-RARA-regulated adapter molecule 1	null	null
P50391	PPYR1	Neuropeptide Y receptor type 4	null	null
P01298	PPY	Pancreatic prohormone	null	null
P63098	PPP3R1	Calcineurin subunit B type 1	Not Available	null
Q15172	PPP2R5A	Serine/threonine-protein phosphatase 2A 56 kDa regulatory subunit alpha isoform	null	null
Q66LE6	PPP2R2D	Serine/threonine-protein phosphatase 2A 55 kDa regulatory subunit B delta isoform	null	null
Q9Y2T4	PPP2R2C	Serine/threonine-protein phosphatase 2A 55 kDa regulatory subunit B gamma isoform	null	null
Q00005	PPP2R2B	Serine/threonine-protein phosphatase 2A 55 kDa regulatory subunit B beta isoform	null	null
P63151	PPP2R2A	Serine/threonine-protein phosphatase 2A 55 kDa regulatory subunit B alpha isoform	Not Available	null
P30154	PPP2R1B	Serine/threonine-protein phosphatase 2A 65 kDa regulatory subunit A beta isoform	null	null
P30153	PPP2R1A	Serine/threonine-protein phosphatase 2A 65 kDa regulatory subunit A alpha isoform	Not Available	null
P62714	PPP2CB	Serine/threonine-protein phosphatase 2A catalytic subunit beta isoform	Antioxidants,Dietary supplement,Micronutrient,Vitamins,Vitamins/minerals	null
P67775	PPP2CA	Serine/threonine-protein phosphatase 2A catalytic subunit alpha isoform	Antioxidants,Dietary supplement,Micronutrient,Not Available,Vitamins,Vitamins/minerals	null
O95685	PPP1R3D	Protein phosphatase 1 regulatory subunit 3D	null	null
Q9UQK1	PPP1R3C	Protein phosphatase 1 regulatory subunit 3C	null	null
Q86XI6	PPP1R3B	Protein phosphatase 1 regulatory subunit 3B	null	null
Q16821	PPP1R3A	Protein phosphatase 1 regulatory subunit 3A	null	null
P41236	PPP1R2	Protein phosphatase inhibitor 2	null	null
Q13522	PPP1R1A	Protein phosphatase 1 regulatory subunit 1A	null	null
O75807	PPP1R15A	Protein phosphatase 1 regulatory subunit 15A	null	null
O60237	PPP1R12B	Protein phosphatase 1 regulatory subunit 12B	null	null
O14974	PPP1R12A	Protein phosphatase 1 regulatory subunit 12A	null	null
P36873	PPP1CC	Serine/threonine-protein phosphatase PP1-gamma catalytic subunit	Carcinogens,Enzyme Inhibitors,Ionophores,Not Available,Vasoconstrictor Agents	null
P62140	PPP1CB	Serine/threonine-protein phosphatase PP1-beta catalytic subunit	null	null
P62136	PPP1CA	Serine/threonine-protein phosphatase PP1-alpha catalytic subunit	Not Available	null
Q9Y570	PPME1	Protein phosphatase methylesterase 1	null	null
P62937	PPIA	Peptidyl-prolyl cis-trans isomerase A	Antifungal Agents,Antirheumatic Agents,Dermatologic Agents,Dietary supplement,Enzyme Inhibitors,Immunomodulatory Agents,Immunosuppressive Agents,Micronutrient,Non-Essential Amino Acids,Not Available	null
Q8NEY8	PPHLN1	Periphilin-1	null	null
Q96CD2	PPCDC	Phosphopantothenoylcysteine decarboxylase	Not Available,Vitamin B Complex	null
P02775	PPBP	Platelet basic protein	Not Available	null
P37231	PPARG	Peroxisome proliferator-activated receptor gamma	Angiotensin II Type 1 Receptor Blockers,Angiotensin-converting Enzyme Inhibitors,Anti-Infective Agents,Anti-Ulcer Agents,Anti-inflammatory Agents,Anticarcinogenic Agents,Antilipemic Agents,Antimutagenic Agents,Antineoplastic Agents,Antineoplastic Agents, Phytogenic,Antioxidants,Antirheumatic Agents,Cardiovascular Agents,Cyclooxygenase Inhibitors,Dietary supplement,Enzyme Inhibitors,Fibrinolytic A…	null
Q15181	PPA1	Inorganic pyrophosphatase	Not Available	null
P20264	POU3F3	POU domain, class 3, transcription factor 3	null	null
P20265	POU3F2	POU domain, class 3, transcription factor 2	null	null
P14859	POU2F1	POU domain, class 2, transcription factor 1	null	null
Q8WZA1	POMGNT1	Protein O-linked-mannose beta-1,2-N-acetylglucosaminyltransferase 1	null	null
P01189	POMC	Pro-opiomelanocortin	Analgesics, Opioid,Antidiarrheals,Hypnotics and Sedatives,Narcotics	null
Q96HA1	POM121	Nuclear envelope pore membrane protein POM 121	null	null
Q9Y2Y1	POLR3K	DNA-directed RNA polymerase III subunit RPC10	null	null
Q9Y535	POLR3H	DNA-directed RNA polymerase III subunit RPC8	null	null
Q9BT43	POLR3GL	DNA-directed RNA polymerase III subunit RPC7-like	null	null
O15318	POLR3G	DNA-directed RNA polymerase III subunit RPC7	null	null
Q9H1D9	POLR3F	DNA-directed RNA polymerase III subunit RPC6	null	null
Q9NVU0	POLR3E	DNA-directed RNA polymerase III subunit RPC5	null	null
P05423	POLR3D	DNA-directed RNA polymerase III subunit RPC4	null	null
Q9BUI4	POLR3C	DNA-directed RNA polymerase III subunit RPC3	null	null
Q9NW08	POLR3B	DNA-directed RNA polymerase III subunit RPC2	null	null
O14802	POLR3A	DNA-directed RNA polymerase III subunit RPC1	null	null
P62875	POLR2L	DNA-directed RNA polymerases I, II, and III subunit RPABC5	null	null
P53803	POLR2K	DNA-directed RNA polymerases I, II, and III subunit RPABC4	null	null
Q9H1A7	POLR2J3	DNA-directed RNA polymerase II subunit RPB11-b2	null	null
P52435	POLR2J	DNA-directed RNA polymerase II subunit RPB11-a	null	null
P36954	POLR2I	DNA-directed RNA polymerase II subunit RPB9	null	null
P52434	POLR2H	DNA-directed RNA polymerases I, II, and III subunit RPABC3	null	null
P62487	POLR2G	DNA-directed RNA polymerase II subunit RPB7	null	null
P61218	POLR2F	DNA-directed RNA polymerases I, II, and III subunit RPABC2	null	null
P19388	POLR2E	DNA-directed RNA polymerases I, II, and III subunit RPABC1	null	null
O15514	POLR2D	DNA-directed RNA polymerase II subunit RPB4	null	null
P19387	POLR2C	DNA-directed RNA polymerase II subunit RPB3	null	null
P30876	POLR2B	DNA-directed RNA polymerase II subunit RPB2	null	null
P24928	POLR2A	DNA-directed RNA polymerase II subunit RPB1	null	null
Q9GZS1	POLR1E	DNA-directed RNA polymerase I subunit RPA49	null	null
Q9Y2S0	POLR1D	DNA-directed RNA polymerases I and III subunit RPAC2	null	null
O15160	POLR1C	DNA-directed RNA polymerases I and III subunit RPAC1	null	null
Q9H9Y6	POLR1B	DNA-directed RNA polymerase I subunit RPA2	null	null
O95602	POLR1A	DNA-directed RNA polymerase I subunit RPA1	null	null
Q9NR33	POLE4	DNA polymerase epsilon subunit 4	Antineoplastic Agents,Immunosuppressive Agents	null
Q9NRF9	POLE3	DNA polymerase epsilon subunit 3	Antineoplastic Agents,Immunosuppressive Agents	null
P56282	POLE2	DNA polymerase epsilon subunit 2	Antineoplastic Agents,Immunosuppressive Agents	null
Q07864	POLE	DNA polymerase epsilon catalytic subunit A	Antineoplastic Agents,Immunosuppressive Agents	null
Q9HCU8	POLD4	DNA polymerase delta subunit 4	null	null
Q15054	POLD3	DNA polymerase delta subunit 3	null	null
P49005	POLD2	DNA polymerase delta subunit 2	null	null
P28340	POLD1	DNA polymerase delta catalytic subunit	null	null
Q14181	POLA2	DNA polymerase alpha subunit B	Antineoplastic Agents,Antineoplastic Agents, Alkylating	null
P09884	POLA1	DNA polymerase alpha catalytic subunit	Antimetabolites,Antimetabolites, Antineoplastic,Antineoplastic Agents,Immunosuppressive Agents,Purine analogues	null
Q8TCS8	PNPT1	Polyribonucleotide nucleotidyltransferase 1, mitochondrial	null	null
P41247	PNPLA4	Patatin-like phospholipase domain-containing protein 4	null	null
Q13519	PNOC	Nociceptin	null	null
Q9NRX1	PNO1	RNA-binding protein PNO1	null	null
Q9H307	PNN	Pinin	null	null
P54277	PMS1	PMS1 protein homolog 1	null	null
Q6P1K2	PMF1	Polyamine-modulated factor 1	null	null
P20382	PMCH	Pro-MCH	null	null
Q13794	PMAIP1	Phorbol-12-myristate-13-acetate-induced protein 1	null	null
O15031	PLXNB2	Plexin-B2	null	null
O43157	PLXNB1	Plexin-B1	null	null
O75051	PLXNA2	Plexin-A2	null	null
Q9NRQ2	PLSCR4	Phospholipid scramblase 4	null	null
Q9NRY6	PLSCR3	Phospholipid scramblase 3	null	null
Q04941	PLP2	Proteolipid protein 2	null	null
P26678	PLN	Cardiac phospholamban	null	null
P00747	PLG	Plasminogen	Antifibrinolytic Agents,Not Available,Thrombolytic Agents	null
O94827	PLEKHG5	Pleckstrin homology domain-containing family G member 5	null	null
Q9H7P9	PLEKHG2	Pleckstrin homology domain-containing family G member 2	null	null
Q9H8W4	PLEKHF2	Pleckstrin homology domain-containing family F member 2	null	null
Q15149	PLEC	Plectin	null	null
O14939	PLD2	Phospholipase D2	Dietary supplement,Lipotropic Agents,Micronutrient,Nootropic Agents	null
Q13393	PLD1	Phospholipase D1	Dietary supplement,Lipotropic Agents,Micronutrient,Nootropic Agents	null
Q86YW0	PLCZ1	1-phosphatidylinositol-4,5-bisphosphate phosphodiesterase zeta-1	null	null
P16885	PLCG2	1-phosphatidylinositol-4,5-bisphosphate phosphodiesterase gamma-2	null	null
P19174	PLCG1	1-phosphatidylinositol-4,5-bisphosphate phosphodiesterase gamma-1	null	null
Q9P212	PLCE1	1-phosphatidylinositol-4,5-bisphosphate phosphodiesterase epsilon-1	null	null
Q9BRC7	PLCD4	1-phosphatidylinositol-4,5-bisphosphate phosphodiesterase delta-4	null	null
Q8N3E9	PLCD3	1-phosphatidylinositol-4,5-bisphosphate phosphodiesterase delta-3	null	null
P51178	PLCD1	1-phosphatidylinositol-4,5-bisphosphate phosphodiesterase delta-1	Indicators and Reagents,Not Available	null
Q15147	PLCB4	1-phosphatidylinositol-4,5-bisphosphate phosphodiesterase beta-4	null	null
Q01970	PLCB3	1-phosphatidylinositol-4,5-bisphosphate phosphodiesterase beta-3	null	null
Q00722	PLCB2	1-phosphatidylinositol-4,5-bisphosphate phosphodiesterase beta-2	null	null
Q9NQ66	PLCB1	1-phosphatidylinositol-4,5-bisphosphate phosphodiesterase beta-1	null	null
Q03405	PLAUR	Urokinase plasminogen activator surface receptor	Thrombolytic Agents	null
P00749	PLAU	Urokinase-type plasminogen activator	Diuretics,Not Available,Serine Proteinase Inhibitors,Sodium channel blockers,Thrombolytic Agents	null
P00750	PLAT	Tissue-type plasminogen activator	Antifibrinolytic Agents,Antihypertensive Agents,Not Available,Thrombolytic Agents	null
Q6DJT9	PLAG1	Zinc finger protein PLAG1	null	null
O60733	PLA2G6	85 kDa calcium-independent phospholipase A2	Anticestodal Agents,Antihelmintics,Antimalarials,Antinematodal Agents,Antineoplastic Agents,Antiprotozoals,Enzyme Inhibitors	null
P39877	PLA2G5	Calcium-dependent phospholipase A2	null	null
P47712	PLA2G4A	Cytosolic phospholipase A2	Adrenergic Agents,Anti-Allergic Agents,Anti-inflammatory Agents,Anticestodal Agents,Antihelmintics,Antimalarials,Antinematodal Agents,Antineoplastic Agents,Antiprotozoals,Bronchodilator Agents,Dermatologic Agents,Enzyme Inhibitors	null
Q9NZ20	PLA2G3	Group 3 secretory phospholipase A2	null	null
Q9BZM2	PLA2G2F	Group IIF secretory phospholipase A2	null	null
Q9NZK7	PLA2G2E	Group IIE secretory phospholipase A2	Antitubercular Agents,Antituberculosis Agents,Cryoprotective Agents,Cyclooxygenase Inhibitors,Indicators and Reagents,Not Available,Phospholipase A2 Vrv-Pl-Viiia inhibitor,Solvents	null
Q9UNK4	PLA2G2D	Group IID secretory phospholipase A2	Not Available,Pharmaceutical Aids	null
P14555	PLA2G2A	Phospholipase A2, membrane associated	Anti-inflammatory Agents,Antinematodal Agents,Antineoplastic Agents,Cardiovascular Agents,Cyclooxygenase Inhibitors,Detergents,Food Additives,Gout Suppressants,Hypnotics and Sedatives,Nonsteroidal Anti-inflammatory Agents (NSAIAs),Not Available,Phospholipase A2 Vrv-Pl-Viiia inhibitor,Solvents,Tocolytic Agents,Trypanocidal Agents	null
P04054	PLA2G1B	Phospholipase A2	Cyclooxygenase Inhibitors,Indicators and Reagents,Not Available,Phospholipase A2 Vrv-Pl-Viiia inhibitor	null
Q9BX93	PLA2G12B	Group XIIB secretory phospholipase A2-like protein	null	null
Q9BZM1	PLA2G12A	Group XIIA secretory phospholipase A2	null	null
O15496	PLA2G10	Group 10 secretory phospholipase A2	Not Available	null
Q53H76	PLA1A	Phospholipase A1 member A	null	null
Q99640	PKMYT1	Membrane-associated tyrosine- and threonine-specific cdc2-inhibitory kinase	null	null
P08F94	PKHD1	Fibrocystin	null	null
Q8NG27	PJA1	E3 ubiquitin-protein ligase Praja-1	null	null
Q00169	PITPNA	Phosphatidylinositol transfer protein alpha isoform	Not Available	null
Q5T9C9	PIP5KL1	Phosphatidylinositol-4-phosphate 5-kinase-like protein 1	null	null
O60331	PIP5K1C	Phosphatidylinositol-4-phosphate 5-kinase type-1 gamma	null	null
O14986	PIP5K1B	Phosphatidylinositol-4-phosphate 5-kinase type-1 beta	null	null
Q99755	PIP5K1A	Phosphatidylinositol-4-phosphate 5-kinase type-1 alpha	null	null
Q8TBX8	PIP4K2C	Phosphatidylinositol-5-phosphate 4-kinase type-2 gamma	null	null
P78356	PIP4K2B	Phosphatidylinositol-5-phosphate 4-kinase type-2 beta	null	null
P48426	PIP4K2A	Phosphatidylinositol-5-phosphate 4-kinase type-2 alpha	null	null
Q96BK5	PINX1	PIN2/TERF1-interacting telomerase inhibitor 1	null	null
Q13526	PIN1	Peptidyl-prolyl cis-trans isomerase NIMA-interacting 1	Not Available	null
Q9P1W9	PIM2	Serine/threonine-protein kinase pim-2	null	null
P11309	PIM1	Proto-oncogene serine/threonine-protein kinase pim-1	Antioxidants,Dietary supplement,Enzyme Inhibitors,Micronutrient,Not Available	null
Q9Y2I7	PIKFYVE	1-phosphatidylinositol-3-phosphate 5-kinase	null	null
Q5UE93	PIK3R6	Phosphoinositide 3-kinase regulatory subunit 6	null	null
Q8WYR1	PIK3R5	Phosphoinositide 3-kinase regulatory subunit 5	null	null
Q99570	PIK3R4	Phosphoinositide 3-kinase regulatory subunit 4	null	null
Q92569	PIK3R3	Phosphatidylinositol 3-kinase regulatory subunit gamma	Adrenergic beta-Agonists,Bronchodilator Agents,Cardiotonic Agents,Sympathomimetic,Sympathomimetics	null
O00459	PIK3R2	Phosphatidylinositol 3-kinase regulatory subunit beta	Adrenergic beta-Agonists,Bronchodilator Agents,Cardiotonic Agents,Sympathomimetic,Sympathomimetics	null
P27986	PIK3R1	Phosphatidylinositol 3-kinase regulatory subunit alpha	Adrenergic beta-Agonists,Bronchodilator Agents,Cardiotonic Agents,Not Available,Sympathomimetic,Sympathomimetics	null
P48736	PIK3CG	Phosphatidylinositol-4,5-bisphosphate 3-kinase catalytic subunit gamma isoform	Antioxidants,Enzyme Inhibitors,Not Available	null
O00329	PIK3CD	Phosphatidylinositol-4,5-bisphosphate 3-kinase catalytic subunit delta isoform	Not Available	null
P42338	PIK3CB	Phosphatidylinositol-4,5-bisphosphate 3-kinase catalytic subunit beta isoform	null	null
P42336	PIK3CA	Phosphatidylinositol-4,5-bisphosphate 3-kinase catalytic subunit alpha isoform	Not Available	null
Q8NEB9	PIK3C3	Phosphatidylinositol 3-kinase catalytic subunit type 3	Not Available	null
O75747	PIK3C2G	Phosphatidylinositol-4-phosphate 3-kinase C2 domain-containing subunit gamma	null	null
O00750	PIK3C2B	Phosphatidylinositol-4-phosphate 3-kinase C2 domain-containing subunit beta	null	null
O00443	PIK3C2A	Phosphatidylinositol-4-phosphate 3-kinase C2 domain-containing subunit alpha	null	null
Q86VD9	PIGZ	GPI mannosyltransferase 4	null	null
Q9NUD9	PIGV	GPI mannosyltransferase 2	null	null
Q9H3S5	PIGM	GPI mannosyltransferase 1	null	null
Q92521	PIGB	GPI mannosyltransferase 3	null	null
Q9NRD5	PICK1	PRKCA-binding protein	null	null
Q13492	PICALM	Phosphatidylinositol-binding clathrin assembly protein	null	null
Q8N2W9	PIAS4	E3 SUMO-protein ligase PIAS4	null	null
Q9Y6X2	PIAS3	E3 SUMO-protein ligase PIAS3	null	null
O75928	PIAS2	E3 SUMO-protein ligase PIAS2	null	null
O75925	PIAS1	E3 SUMO-protein ligase PIAS1	null	null
Q9UBF8	PI4KB	Phosphatidylinositol 4-kinase beta	null	null
P42356	PI4KA	Phosphatidylinositol 4-kinase alpha	null	null
Q8TCG2	PI4K2B	Phosphatidylinositol 4-kinase type 2-beta	null	null
Q9BTU6	PI4K2A	Phosphatidylinositol 4-kinase type 2-alpha	null	null
Q9Y5J5	PHLDA3	Pleckstrin homology-like domain family A member 3	null	null
Q99623	PHB2	Prohibitin-2	null	null
P35232	PHB	Prohibitin	null	null
P06401	PGR	Progesterone receptor	Abortifacient Agents, Steroidal,Adrenergic Agents,Aldosterone Antagonists,Anti-Allergic Agents,Anti-inflammatory Agents,Antineoplastic Agents, Hormonal,Bronchodilator Agents,Contraceptive Agents, Female,Contraceptives,Contraceptives, Oral, Synthetic,Contraceptives, Postcoital, Synthetic,Dermatologic Agents,Estrogen Antagonists,Hormone Antagonists,Luteolytic Agents,Menstruation-Inducing Agents,Not…	null
Q6PCE3	PGM2L1	Glucose 1,6-bisphosphate synthase	null	null
O95336	PGLS	6-phosphogluconolactonase	null	null
P07205	PGK2	Phosphoglycerate kinase 2	null	null
P00558	PGK1	Phosphoglycerate kinase 1	Not Available	null
P49763	PGF	Placenta growth factor	Not Available	null
P52209	PGD	6-phosphogluconate dehydrogenase, decarboxylating	Anti-Allergic Agents,Antineoplastic Agents,Antineoplastic Agents, Alkylating,Antipruritics,Contrast Agents,Contrast Media,Histamine H1 Antagonists,Not Available	null
Q96HS1	PGAM5	Serine/threonine-protein phosphatase PGAM5, mitochondrial	null	null
P15259	PGAM2	Phosphoglycerate mutase 2	Not Available	null
P18669	PGAM1	Phosphoglycerate mutase 1	null	null
P35080	PFN2	Profilin-2	Not Available	null
Q01813	PFKP	6-phosphofructokinase type C	null	null
P08237	PFKM	6-phosphofructokinase, muscle type	null	null
P17858	PFKL	6-phosphofructokinase, liver type	null	null
P16118	PFKFB1	6-phosphofructo-2-kinase/fructose-2,6-biphosphatase 1	Not Available	null
Q9UHV9	PFDN2	Prefoldin subunit 2	null	null
O15067	PFAS	Phosphoribosylformylglycinamidine synthase	Dietary supplement,Micronutrient,Non-Essential Amino Acids	null
P02776	PF4	Platelet factor 4	Antisepsis Agents	null
P50542	PEX5	Peroxisomal targeting signal 1 receptor	null	null
P01210	PENK	Proenkephalin-A	null	null
Q8IZL8	PELP1	Proline-, glutamic acid- and leucine-rich protein 1	null	null
Q9BRX2	PELO	Protein pelota homolog	null	null
Q9UBV8	PEF1	Peflin	null	null
P16284	PECAM1	Platelet endothelial cell adhesion molecule	null	null
Q15121	PEA15	Astrocytic phosphoprotein PEA-15	null	null
P01213	PDYN	Proenkephalin-B	null	null
O00764	PDXK	Pyridoxal kinase	Anti-inflammatory Agents,Dietary supplement,Essential Vitamin,Micronutrient,Not Available,Vitamin B Complex,Vitamins (Vitamin B Complex)	null
Q8NCN5	PDPR	Pyruvate dehydrogenase phosphatase regulatory subunit, mitochondrial	null	null
Q9P2J9	PDP2	[Pyruvate dehydrogenase [acetyl-transferring]]-phosphatase 2, mitochondrial	null	null
Q9P0J1	PDP1	[Pyruvate dehydrogenase [acetyl-transferring]]-phosphatase 1, mitochondrial	null	null
Q9NR12	PDLIM7	PDZ and LIM domain protein 7	null	null
O00151	PDLIM1	PDZ and LIM domain protein 1	null	null
Q15118	PDK1	[Pyruvate dehydrogenase [lipoamide]] kinase isozyme 1, mitochondrial	Not Available	null
Q15084	PDIA6	Protein disulfide-isomerase A6	null	null
P13667	PDIA4	Protein disulfide-isomerase A4	null	null
P30101	PDIA3	Protein disulfide-isomerase A3	null	null
O00330	PDHX	Pyruvate dehydrogenase protein X component, mitochondrial	null	null
P11177	PDHB	Pyruvate dehydrogenase E1 component subunit beta, mitochondrial	Dietary supplement,Micronutrient	null
P29803	PDHA2	Pyruvate dehydrogenase E1 component subunit alpha, testis-specific form, mitochondrial	Dietary supplement,Micronutrient	null
P08559	PDHA1	Pyruvate dehydrogenase E1 component subunit alpha, somatic form, mitochondrial	Dietary supplement,Micronutrient	null
P09619	PDGFRB	Beta-type platelet-derived growth factor receptor	Angiogenesis Inhibitors,Anti-Ulcer Agents,Anticancer Agents,Antineoplastic Agents,Protein Kinase Inhibitors,Topical	null
P16234	PDGFRA	Alpha-type platelet-derived growth factor receptor	Angiogenesis Inhibitors,Anti-Ulcer Agents,Antineoplastic Agents,Protein Kinase Inhibitors,Topical	null
P01127	PDGFB	Platelet-derived growth factor subunit B	null	null
P04085	PDGFA	Platelet-derived growth factor subunit A	null	null
O43924	PDE6D	Retinal rod rhodopsin-sensitive cGMP 3',5'-cyclic phosphodiesterase subunit delta	null	null
O76074	PDE5A	cGMP-specific 3',5'-cyclic phosphodiesterase	Anti-Impotence Agents,Anticoagulants,Bronchodilator Agents,Chelating Agents,Free Radical Scavengers,Hematologic Agents,Hemorrheologic Agents,Not Available,Phosphodiesterase Inhibitors,Platelet Aggregation Inhibitors,Radiation-Protective Agents,Respiratory Smooth Muscle Relaxants,Vasoconstrictor Agents,Vasodilator Agents	null
Q13370	PDE3B	cGMP-inhibited 3',5'-cyclic phosphodiesterase B	Anticarcinogenic Agents,Antimutagenic Agents,Antineoplastic Agents, Phytogenic,Antioxidants,Enzyme Inhibitors,Not Available,Platelet Aggregation Inhibitors	null
Q14432	PDE3A	cGMP-inhibited 3',5'-cyclic phosphodiesterase A	Anti-Arrhythmia Agents,Anticarcinogenic Agents,Antimutagenic Agents,Antineoplastic Agents, Phytogenic,Antioxidants,Antithrombotic Agents,Benzodiazepines,Bronchodilator Agents,Calcium Channel Blockers,Cardiotonic Agents,Enzyme Inhibitors,Fibrinolytic Agents,Neuroprotective Agents,Phosphodiesterase Inhibitors,Platelet Aggregation Inhibitors,Respiratory Smooth Muscle Relaxants,Vasodilator Agents	null
Q9Y233	PDE10A	cAMP and cAMP-inhibited cGMP 3',5'-cyclic phosphodiesterase 10A	Benzodiazepines,Not Available,Phosphodiesterase Inhibitors,Platelet Aggregation Inhibitors,Vasodilator Agents	null
Q8WUM4	PDCD6IP	Programmed cell death 6-interacting protein	null	null
P49585	PCYT1A	Choline-phosphate cytidylyltransferase A	Dietary supplement,Lipotropic Agents,Micronutrient,Nootropic Agents	null
P29122	PCSK6	Proprotein convertase subtilisin/kexin type 6	null	null
Q92824	PCSK5	Proprotein convertase subtilisin/kexin type 5	null	null
O95613	PCNT	Pericentrin	null	null
P12004	PCNA	Proliferating cell nuclear antigen	null	null
Q16822	PCK2	Phosphoenolpyruvate carboxykinase [GTP], mitochondrial	null	null
P35558	PCK1	Phosphoenolpyruvate carboxykinase, cytosolic [GTP]	Indicators and Reagents,Not Available	null
Q9BYE7	PCGF6	Polycomb group RING finger protein 6	null	null
P61457	PCBD1	Pterin-4-alpha-carbinolamine dehydratase	Not Available	null
P11498	PC	Pyruvate carboxylase, mitochondrial	Dietary supplement,Micronutrient,Not Available,Vitamin B Complex,Vitamins (Vitamin B Complex)	null
Q06710	PAX8	Paired box protein Pax-8	null	null
Q96IZ0	PAWR	PRKC apoptosis WT1 regulator protein	null	null
Q7L3T8	PARS2	Probable prolyl-tRNA synthetase, mitochondrial	Dietary supplement,Micronutrient,Non-Essential Amino Acids	null
Q9UGN5	PARP2	Poly [ADP-ribose] polymerase 2	Not Available	null
O95453	PARN	Poly(A)-specific ribonuclease PARN	null	null
O60260	PARK2	E3 ubiquitin-protein ligase parkin	null	null
Q9BYG4	PARD6G	Partitioning defective 6 homolog gamma	null	null
Q9BYG5	PARD6B	Partitioning defective 6 homolog beta	null	null
Q9NPB6	PARD6A	Partitioning defective 6 homolog alpha	null	null
Q9BXP8	PAPPA2	Pappalysin-2	null	null
Q13219	PAPPA	Pappalysin-1	null	null
P51003	PAPOLA	Poly(A) polymerase alpha	Not Available	null
Q6QHF9	PAOX	Peroxisomal N(1)-acetyl-spermine/spermidine oxidase	null	null
Q9P286	PAK7	Serine/threonine-protein kinase PAK 7	null	null
Q9NQU5	PAK6	Serine/threonine-protein kinase PAK 6	null	null
O96013	PAK4	Serine/threonine-protein kinase PAK 4	null	null
O75914	PAK3	Serine/threonine-protein kinase PAK 3	null	null
Q13177	PAK2	Serine/threonine-protein kinase PAK 2	null	null
Q13153	PAK1	Serine/threonine-protein kinase PAK 1	null	null
Q9NWQ8	PAG1	Phosphoprotein associated with glycosphingolipid-enriched microdomains 1	null	null
P68402	PAFAH1B2	Platelet-activating factor acetylhydrolase IB subunit beta	null	null
P43034	PAFAH1B1	Platelet-activating factor acetylhydrolase IB subunit alpha	Indicators and Reagents	null
Q9UKS6	PACSIN3	Protein kinase C and casein kinase substrate in neurons protein 3	null	null
Q9UNF0	PACSIN2	Protein kinase C and casein kinase substrate in neurons protein 2	null	null
Q9BY11	PACSIN1	Protein kinase C and casein kinase substrate in neurons protein 1	null	null
P11940	PABPC1	Polyadenylate-binding protein 1	null	null
Q9UQ80	PA2G4	Proliferation-associated protein 2G4	null	null
P07237	P4HB	Protein disulfide-isomerase	Aminoglycosides,Anti-Bacterial Agents,Antibacterial Agents	null
Q7Z4N8	P4HA3	Prolyl 4-hydroxylase subunit alpha-3	null	null
O15460	P4HA2	Prolyl 4-hydroxylase subunit alpha-2	Anti-Ulcer Agents,Dietary supplement,Micronutrient,Non-Essential Amino Acids,Radiation-Protective Agents	null
P13674	P4HA1	Prolyl 4-hydroxylase subunit alpha-1	Anti-Ulcer Agents,Antihypertensive Agents,Antioxidants,Dietary supplement,Essential Vitamins,Free Radical Scavengers,Micronutrient,Non-Essential Amino Acids,Radiation-Protective Agents,Vasodilator Agents,Vitamins,Vitamins (Vitamin C)	null
P51582	P2RY4	P2Y purinoceptor 4	null	null
Q15391	P2RY14	P2Y purinoceptor 14	null	null
Q9BPV8	P2RY13	P2Y purinoceptor 13	null	null
Q9H244	P2RY12	P2Y purinoceptor 12	Antihypertensive Agents,Antiplatelet Agents,Antithrombotic Agents,Fibrinolytic Agents,Platelet Aggregation Inhibitors,Vitamin K antagonists	null
Q96G91	P2RY11	P2Y purinoceptor 11	null	null
Q8TDS5	OXER1	Oxoeicosanoid receptor 1	null	null
Q6GQQ9	OTUD7B	OTU domain-containing protein 7B	null	null
Q96FW1	OTUB1	Ubiquitin thioesterase OTUB1	null	null
P00480	OTC	Ornithine carbamoyltransferase, mitochondrial	Dietary supplement,Micronutrient,Non-Essential Amino Acids,Not Available	null
Q92882	OSTF1	Osteoclast-stimulating factor 1	null	null
Q99650	OSMR	Oncostatin-M-specific receptor subunit beta	null	null
P13725	OSM	Oncostatin-M	null	null
Q9BXB5	OSBPL10	Oxysterol-binding protein-related protein 10	null	null
P35372	OPRM1	Mu-type opioid receptor	Adjuvants,Adjuvants, Anesthesia,Alcohol Antagonists,Analgesic Antagonists,Analgesics,Analgesics, Opioid,Anesthetics,Anesthetics, Intravenous,Anti-anxiety Agents,Anti-craving Agents,Antidiarrheals,Antiemetics,Antinarcotic Agents,Antiperistaltic,Antipruritics,Antipsychotic Agents,Antipsychotics,Antitussive Agents,Antitussives,Depressants,Hypnotics and Sedatives,Morphine Antidotes,Narcotic Antagonis…	null
P41146	OPRL1	Nociceptin receptor	Analgesics, Opioid,Hypnotics and Sedatives,Narcotics	null
P41145	OPRK1	Kappa-type opioid receptor	Adjuvants,Adjuvants, Anesthesia,Adrenergic Uptake Inhibitors,Adrenergic alpha-Antagonists,Alcohol Antagonists,Analgesics,Analgesics, Non-Narcotic,Analgesics, Opioid,Anesthetics,Anesthetics, Intravenous,Anti-craving Agents,Antidepressive Agents, Tricyclic,Antidiarrheals,Antinarcotic Agents,Antipruritics,Antitussive Agents,Antitussives,Depressants,Histamine H1 Antagonists,Hypnotics and Sedatives,Na…	null
P41143	OPRD1	Delta-type opioid receptor	Adjuvants,Adjuvants, Anesthesia,Adrenergic Uptake Inhibitors,Alcohol Antagonists,Analgesics,Analgesics, Non-Narcotic,Analgesics, Opioid,Anesthetics,Anesthetics, Intravenous,Anti-craving Agents,Antidepressive Agents, Tricyclic,Antidiarrheals,Antinarcotic Agents,Antiperistaltic,Antitussive Agents,Antitussives,Depressants,Hypnotics and Sedatives,Narcotic Antagonists,Narcotics,Opiate Agonists,Opiate …	null
O95897	OLFM2	Noelin-2	null	null
O15294	OGT	UDP-N-acetylglucosamine--peptide N-acetylglucosaminyltransferase 110 kDa subunit	null	null
O75665	OFD1	Oral-facial-digital syndrome 1 protein	null	null
Q9ULJ1	ODF2L	Outer dense fiber protein 2-like	null	null
Q5BJF6	ODF2	Outer dense fiber protein 2	null	null
P11926	ODC1	Ornithine decarboxylase	Amebicides,Coccidiostats,Dietary supplement,Micronutrient,Not Available,Vitamin B Complex	null
Q01968	OCRL	Inositol polyphosphate 5-phosphatase OCRL-1	null	null
Q5VST9	OBSCN	Obscurin	null	null
P04181	OAT	Ornithine aminotransferase, mitochondrial	Dietary supplement,Enzyme Inhibitors,Micronutrient,Non-Essential Amino Acids,Not Available,Vitamin B Complex	null
Q9UKK6	NXT1	NTF2-related export protein 1	null	null
Q9UBU9	NXF1	Nuclear RNA export factor 1	null	null
P61970	NUTF2	Nuclear transport factor 2	null	null
O15504	NUPL2	Nucleoporin-like protein 2	null	null
Q9BVL2	NUPL1	Nucleoporin p58/p45	null	null
P52948	NUP98	Nuclear pore complex protein Nup98-Nup96	null	null
Q8N1F7	NUP93	Nuclear pore complex protein Nup93	null	null
Q99567	NUP88	Nuclear pore complex protein Nup88	null	null
Q9BW27	NUP85	Nuclear pore complex protein Nup85	null	null
P37198	NUP62	Nuclear pore glycoprotein p62	null	null
Q7Z3B4	NUP54	Nucleoporin p54	null	null
Q9UKX7	NUP50	Nuclear pore complex protein Nup50	null	null
Q8NFH3	NUP43	Nucleoporin Nup43	null	null
Q8NFH4	NUP37	Nucleoporin Nup37	null	null
Q8NFH5	NUP35	Nucleoporin NUP53	null	null
P35658	NUP214	Nuclear pore complex protein Nup214	null	null
Q8TEM1	NUP210	Nuclear pore membrane glycoprotein 210	null	null
Q92621	NUP205	Nuclear pore complex protein Nup205	null	null
Q5SRE5	NUP188	Nucleoporin NUP188 homolog	null	null
Q12769	NUP160	Nuclear pore complex protein Nup160	null	null
O75694	NUP155	Nuclear pore complex protein Nup155	null	null
P49790	NUP153	Nuclear pore complex protein Nup153	null	null
Q8WUM0	NUP133	Nuclear pore complex protein Nup133	null	null
P57740	NUP107	Nuclear pore complex protein Nup107	null	null
Q9Y6R0	NUMBL	Numb-like protein	null	null
P49757	NUMB	Protein numb homolog	null	null
Q9UKK9	NUDT5	ADP-sugar pyrophosphatase	null	null
O43809	NUDT21	Cleavage and polyadenylation specificity factor subunit 5	null	null
P50583	NUDT2	Bis(5'-nucleosyl)-tetraphosphatase [asymmetrical]	null	null
Q9BQG2	NUDT12	Peroxisomal NADH pyrophosphatase NUDT12	null	null
Q9Y266	NUDC	Nuclear migration protein nudC	null	null
P80303	NUCB2	Nucleobindin-2	null	null
Q02818	NUCB1	Nucleobindin-1	null	null
Q16288	NTRK3	NT-3 growth factor receptor	null	null
P04629	NTRK1	High affinity nerve growth factor receptor	Adrenergic Uptake Inhibitors,Analgesics, Non-Narcotic,Antidepressive Agents, Tricyclic,Antineoplastic Agents,Protein Kinase Inhibitors	null
Q9BSD7	NTPCR	Cancer-related nucleoside-triphosphatase	null	null
Q9NPB1	NT5M	5'(3')-deoxyribonucleotidase, mitochondrial	Not Available	null
P21589	NT5E	5'-nucleotidase	Free Radical Scavengers,Hematologic Agents,Hemorrheologic Agents,Phosphodiesterase Inhibitors,Platelet Aggregation Inhibitors,Radiation-Protective Agents,Vasodilator Agents	null
Q9H0P0	NT5C3	Cytosolic 5'-nucleotidase 3	null	null
P49902	NT5C2	Cytosolic purine 5'-nucleotidase	Antimetabolites,Antiviral Agents,Dietary supplement,Micronutrient	null
Q96P26	NT5C1B	Cytosolic 5'-nucleotidase 1B	null	null
Q9BXI3	NT5C1A	Cytosolic 5'-nucleotidase 1A	null	null
Q8TCD5	NT5C	5'(3')-deoxyribonucleotidase, cytosolic type	null	null
Q92636	NSMAF	Protein FAN	null	null
Q96IY1	NSL1	Kinetochore-associated protein NSL1 homolog	null	null
P46459	NSF	Vesicle-fusing ATPase	Not Available	null
Q99748	NRTN	Neurturin	null	null
O14786	NRP1	Neuropilin-1	Antimucositis Agents,Not Available	null
Q9NWW6	NRK1	Nicotinamide riboside kinase 1	null	null
P48552	NRIP1	Nuclear receptor-interacting protein 1	Not Available	null
Q16656	NRF1	Nuclear respiratory factor 1	null	null
O43847	NRD1	Nardilysin	null	null
P01111	NRAS	GTPase NRas	null	null
P22736	NR4A1	Nuclear receptor subfamily 4 group A member 1	null	null
P04150	NR3C1	Glucocorticoid receptor	Abortifacient Agents, Steroidal,Adrenergic Agents,Anabolic Agents,Anti-Allergic Agents,Anti-Asthmatic Agents,Anti-inflammatory,Anti-inflammatory Agents,Anti-inflammatory Agents, Steroidal,Antiarrhythmic Agents,Antiemetics,Antineoplastic Agents,Antineoplastic Agents, Hormonal,Antipruritic Agents,Antipruritics,Bronchodilator Agents,Contraceptives, Oral, Synthetic,Contraceptives, Postcoital, Synthet…	null
O75469	NR1I2	Nuclear receptor subfamily 1 group I member 2	Anti-Infective Agents,Anti-menopausal Agents,Antibiotics,Antibiotics, Antitubercular,Anticholesteremic Agents,Antioxidants,Antituberculosis Agents,Dietary supplement,Enzyme Inhibitors,Estrogens,Gastrointestinal Agents,Leprostatic Agents,Micronutrient,Not Available,Nucleic Acid Synthesis Inhibitors,Protein Kinase Inhibitors,Vitamins,Vitamins/minerals	null
Q96RI1	NR1H4	Bile acid receptor	Cholagogues and Choleretics,Not Available	null
Q13133	NR1H3	Oxysterols receptor LXR-alpha	Not Available	null
P55055	NR1H2	Oxysterols receptor LXR-beta	Not Available,Solvents	null
P16083	NQO2	Ribosyldihydronicotinamide dehydrogenase [quinone]	Adjuvants, Immunologic,Anticarcinogenic Agents,Anticonvulsants,Antifibrinolytic Agents,Antimalarial Agents,Antimalarials,Antimutagenic Agents,Antineoplastic Agents,Antineoplastic Agents, Phytogenic,Antioxidants,Antiprotozoal Agents,Central Nervous System Depressants,Dietary supplement,Enzyme Inhibitors,Folic Acid Antagonists,Free Radical Scavengers,Micronutrient,Not Available,Platelet Aggregation…	null
Q15761	NPY5R	Neuropeptide Y receptor type 5	null	null
P49146	NPY2R	Neuropeptide Y receptor type 2	Nephropathic cystinosis therapy,Radiation-Protective Agents	null
P25929	NPY1R	Neuropeptide Y receptor type 1	null	null
P01303	NPY	Neuropeptide Y	Not Available	null
Q8N729	NPW	Neuropeptide W	null	null
Q6W5P4	NPSR1	Neuropeptide S receptor	Anesthetics,Anesthetics, Inhalation,General Anesthetics	null
P0C0P6	NPS	Neuropeptide S	null	null
P20594	NPR2	Atrial natriuretic peptide receptor 2	Cardiac drugs,Nitrates and Nitrites,Vasodilator Agents	null
P16066	NPR1	Atrial natriuretic peptide receptor 1	Antihypertensive Agents,Cardiac drugs,Explosive Agents,Indicators and Reagents,Nitrates and Nitrites,Nitric Oxide Donors,Tocolytic Agents,Vasodilator Agents	null
P06748	NPM1	Nucleophosmin	Anti-acne Agents,Anticancer Agents,Antineoplastic Agents,Dermatologic Agents,Keratolytic Agents,Prodrugs,Skin and Mucous Membrane Agents,Teratogens	null
P55786	NPEPPS	Puromycin-sensitive aminopeptidase	null	null
P48146	NPBWR2	Neuropeptides B/W receptor type 2	null	null
P48145	NPBWR1	Neuropeptides B/W receptor type 1	null	null
Q8NG41	NPB	Neuropeptide B	null	null
Q9HBY0	NOX3	NADPH oxidase 3	null	null
Q9Y5S8	NOX1	NADPH oxidase 1	null	null
P48745	NOV	Protein NOV homolog	Hypoglycemic Agents	null
Q04721	NOTCH2	Neurogenic locus notch homolog protein 2	null	null
P46531	NOTCH1	Neurogenic locus notch homolog protein 1	null	null
P29474	NOS3	Nitric oxide synthase, endothelial	Analgesics,Anti-anxiety Agents,Anticonvulsants,Antifungal Agents,Cofactor,Conditionally Essential Amino Acids,Dietary supplement,Enzyme Inhibitors,Herbicides,Hypnotics and Sedatives,Indicators and Reagents,Micronutrient,Neuroprotective Agents,Non-Essential Amino Acids,Not Available,Solvents,Vasoconstrictor Agents	null
P35228	NOS2	Nitric oxide synthase, inducible	Adrenergic Agents,Analgesics,Anti-anxiety Agents,Anti-inflammatory Agents,Anticonvulsants,Antiemetics,Antifungal Agents,Antineoplastic Agents, Hormonal,Conditionally Essential Amino Acids,Detergents,Dietary supplement,Enzyme Inhibitors,Glucocorticoids,Hypnotics and Sedatives,Micronutrient,Neuroprotective Agents,Non-Essential Amino Acids,Not Available,Vasoconstrictor Agents	null
Q15233	NONO	Non-POU domain-containing octamer-binding protein	null	null
O60936	NOL3	Nucleolar protein 3	null	null
Q9Y239	NOD1	Nucleotide-binding oligomerization domain-containing protein 1	null	null
Q9BVI4	NOC4L	Nucleolar complex protein 4 homolog	null	null
P40261	NNMT	Nicotinamide N-methyltransferase	Antilipemic Agents,Vasodilator Agents,Vitamin B Complex,Vitamins (Vitamin B Complex)	null
Q9GZQ4	NMUR2	Neuromedin-U receptor 2	null	null
Q9HB89	NMUR1	Neuromedin-U receptor 1	null	null
P48645	NMU	Neuromedin-U	null	null
P30419	NMT1	Glycylpeptide N-tetradecanoyltransferase 1	Dietary supplement,Micronutrient	null
Q5H8A3	NMS	Neuromedin-S	null	null
Q13287	NMI	N-myc-interactor	null	null
Q9Y5B8	NME7	Nucleoside diphosphate kinase 7	null	null
O75414	NME6	Nucleoside diphosphate kinase 6	null	null
P56597	NME5	Nucleoside diphosphate kinase homolog 5	null	null
O00746	NME4	Nucleoside diphosphate kinase, mitochondrial	null	null
Q13232	NME3	Nucleoside diphosphate kinase 3	null	null
P22392	NME2	Nucleoside diphosphate kinase B	Not Available	null
P15531	NME1	Nucleoside diphosphate kinase A	Not Available	null
Q9C000	NLRP1	NACHT, LRR and PYD domains-containing protein 1	null	null
Q9Y2I6	NINL	Ninein-like protein	null	null
Q8N4C6	NIN	Ninein	null	null
Q9GZT8	NIF3L1	NIF3-like protein 1	null	null
Q14112	NID2	Nidogen-2	null	null
P14543	NID1	Nidogen-1	Thrombolytic Agents	null
Q00994	NGFRAP1	Protein BEX3	null	null
Q8N5V2	NGEF	Ephexin-1	null	null
Q13952	NFYC	Nuclear transcription factor Y subunit gamma	null	null
Q9BYH8	NFKBIZ	NF-kappa-B inhibitor zeta	null	null
O00221	NFKBIE	NF-kappa-B inhibitor epsilon	null	null
Q15653	NFKBIB	NF-kappa-B inhibitor beta	null	null
P25963	NFKBIA	NF-kappa-B inhibitor alpha	null	null
Q00653	NFKB2	Nuclear factor NF-kappa-B p100 subunit	Not Available	null
P19838	NFKB1	Nuclear factor NF-kappa-B p105 subunit	Angiogenesis Inhibitors,Anti-Asthmatic Agents,Immunosuppressive Agents,Leprostatic Agents,Leukotriene Antagonists,Teratogens	null
Q14494	NFE2L1	Nuclear factor erythroid 2-related factor 1	Detergents,Surface-Active Agents	null
Q14934	NFATC4	Nuclear factor of activated T-cells, cytoplasmic 4	null	null
Q12968	NFATC3	Nuclear factor of activated T-cells, cytoplasmic 3	null	null
Q13469	NFATC2	Nuclear factor of activated T-cells, cytoplasmic 2	null	null
O95644	NFATC1	Nuclear factor of activated T-cells, cytoplasmic 1	null	null
O94916	NFAT5	Nuclear factor of activated T-cells 5	null	null
P35240	NF2	Merlin	null	null
P21359	NF1	Neurofibromin	null	null
Q7Z628	NET1	Neuroepithelial cell-transforming gene 1 protein	null	null
Q92859	NEO1	Neogenin	null	null
P07196	NEFL	Neurofilament light polypeptide	null	null
Q15843	NEDD8	NEDD8	null	null
P46934	NEDD4	E3 ubiquitin-protein ligase NEDD4	null	null
Q8NHV4	NEDD1	Protein NEDD1	null	null
P20929	NEB	Nebulin	null	null
P56181	NDUFV3	NADH dehydrogenase [ubiquinone] flavoprotein 3, mitochondrial	Dietary supplement,Micronutrient	null
P19404	NDUFV2	NADH dehydrogenase [ubiquinone] flavoprotein 2, mitochondrial	Dietary supplement,Micronutrient	null
P49821	NDUFV1	NADH dehydrogenase [ubiquinone] flavoprotein 1, mitochondrial	Dietary supplement,Micronutrient	null
O00217	NDUFS8	NADH dehydrogenase [ubiquinone] iron-sulfur protein 8, mitochondrial	Dietary supplement,Micronutrient	null
O75251	NDUFS7	NADH dehydrogenase [ubiquinone] iron-sulfur protein 7, mitochondrial	Dietary supplement,Micronutrient	null
O75380	NDUFS6	NADH dehydrogenase [ubiquinone] iron-sulfur protein 6, mitochondrial	Dietary supplement,Micronutrient	null
O43920	NDUFS5	NADH dehydrogenase [ubiquinone] iron-sulfur protein 5	Dietary supplement,Micronutrient	null
O43181	NDUFS4	NADH dehydrogenase [ubiquinone] iron-sulfur protein 4, mitochondrial	Dietary supplement,Micronutrient	null
O75489	NDUFS3	NADH dehydrogenase [ubiquinone] iron-sulfur protein 3, mitochondrial	Dietary supplement,Micronutrient	null
O75306	NDUFS2	NADH dehydrogenase [ubiquinone] iron-sulfur protein 2, mitochondrial	Dietary supplement,Micronutrient	null
P28331	NDUFS1	NADH-ubiquinone oxidoreductase 75 kDa subunit, mitochondrial	Dietary supplement,Micronutrient	null
O95298	NDUFC2	NADH dehydrogenase [ubiquinone] 1 subunit C2	Adrenergic Agents,Adrenergic alpha-Antagonists,Adrenergic beta-Antagonists,Antihypertensive Agents,Dietary supplement,Micronutrient,Vasodilator Agents	null
O43677	NDUFC1	NADH dehydrogenase [ubiquinone] 1 subunit C1, mitochondrial	Dietary supplement,Micronutrient	null
Q9Y6M9	NDUFB9	NADH dehydrogenase [ubiquinone] 1 beta subcomplex subunit 9	Dietary supplement,Micronutrient	null
O95169	NDUFB8	NADH dehydrogenase [ubiquinone] 1 beta subcomplex subunit 8, mitochondrial	Dietary supplement,Micronutrient	null
P17568	NDUFB7	NADH dehydrogenase [ubiquinone] 1 beta subcomplex subunit 7	Dietary supplement,Micronutrient	null
O95139	NDUFB6	NADH dehydrogenase [ubiquinone] 1 beta subcomplex subunit 6	Dietary supplement,Micronutrient	null
O43674	NDUFB5	NADH dehydrogenase [ubiquinone] 1 beta subcomplex subunit 5, mitochondrial	Dietary supplement,Micronutrient	null
O95168	NDUFB4	NADH dehydrogenase [ubiquinone] 1 beta subcomplex subunit 4	Dietary supplement,Micronutrient	null
O43676	NDUFB3	NADH dehydrogenase [ubiquinone] 1 beta subcomplex subunit 3	Dietary supplement,Micronutrient	null
O95178	NDUFB2	NADH dehydrogenase [ubiquinone] 1 beta subcomplex subunit 2, mitochondrial	Dietary supplement,Micronutrient	null
Q9NX14	NDUFB11	NADH dehydrogenase [ubiquinone] 1 beta subcomplex subunit 11, mitochondrial	null	null
O96000	NDUFB10	NADH dehydrogenase [ubiquinone] 1 beta subcomplex subunit 10	Dietary supplement,Micronutrient	null
O75438	NDUFB1	NADH dehydrogenase [ubiquinone] 1 beta subcomplex subunit 1	Dietary supplement,Micronutrient	null
Q16795	NDUFA9	NADH dehydrogenase [ubiquinone] 1 alpha subcomplex subunit 9, mitochondrial	Dietary supplement,Micronutrient	null
P51970	NDUFA8	NADH dehydrogenase [ubiquinone] 1 alpha subcomplex subunit 8	Dietary supplement,Micronutrient	null
O95182	NDUFA7	NADH dehydrogenase [ubiquinone] 1 alpha subcomplex subunit 7	Dietary supplement,Micronutrient	null
P56556	NDUFA6	NADH dehydrogenase [ubiquinone] 1 alpha subcomplex subunit 6	Dietary supplement,Micronutrient	null
Q16718	NDUFA5	NADH dehydrogenase [ubiquinone] 1 alpha subcomplex subunit 5	Dietary supplement,Micronutrient	null
O00483	NDUFA4	NADH dehydrogenase [ubiquinone] 1 alpha subcomplex subunit 4	Dietary supplement,Micronutrient	null
O95167	NDUFA3	NADH dehydrogenase [ubiquinone] 1 alpha subcomplex subunit 3	Dietary supplement,Micronutrient	null
O43678	NDUFA2	NADH dehydrogenase [ubiquinone] 1 alpha subcomplex subunit 2	Dietary supplement,Micronutrient	null
Q9P0J0	NDUFA13	NADH dehydrogenase [ubiquinone] 1 alpha subcomplex subunit 13	Dietary supplement,Micronutrient	null
Q9UI09	NDUFA12	NADH dehydrogenase [ubiquinone] 1 alpha subcomplex subunit 12	Dietary supplement,Micronutrient	null
Q86Y39	NDUFA11	NADH dehydrogenase [ubiquinone] 1 alpha subcomplex subunit 11	Dietary supplement,Micronutrient	null
O95299	NDUFA10	NADH dehydrogenase [ubiquinone] 1 alpha subcomplex subunit 10, mitochondrial	Dietary supplement,Micronutrient	null
O15239	NDUFA1	NADH dehydrogenase [ubiquinone] 1 alpha subcomplex subunit 1	Dietary supplement,Micronutrient	null
Q9H3R1	NDST4	Bifunctional heparan sulfate N-deacetylase/N-sulfotransferase 4	null	null
O95803	NDST3	Bifunctional heparan sulfate N-deacetylase/N-sulfotransferase 3	null	null
P52849	NDST2	Bifunctional heparan sulfate N-deacetylase/N-sulfotransferase 2	null	null
P52848	NDST1	Bifunctional heparan sulfate N-deacetylase/N-sulfotransferase 1	Not Available	null
Q92597	NDRG1	Protein NDRG1	null	null
Q9UHB4	NDOR1	NADPH-dependent diflavin oxidoreductase 1	null	null
Q96MG7	NDNL2	Melanoma-associated antigen G1	null	null
Q99608	NDN	Necdin	null	null
Q9GZM8	NDEL1	Nuclear distribution protein nudE-like 1	null	null
Q9NXR1	NDE1	Nuclear distribution protein nudE homolog 1	null	null
O14777	NDC80	Kinetochore protein NDC80 homolog	null	null
Q92542	NCSTN	Nicastrin	null	null
Q9Y618	NCOR2	Nuclear receptor corepressor 2	null	null
O75376	NCOR1	Nuclear receptor corepressor 1	null	null
Q14686	NCOA6	Nuclear receptor coactivator 6	null	null
Q9Y6Q9	NCOA3	Nuclear receptor coactivator 3	null	null
Q15596	NCOA2	Nuclear receptor coactivator 2	Anticarcinogenic Agents,Antineoplastic Agents,Detergents,Enzyme Inhibitors,Growth Inhibitors,Not Available,Phytoestrogens,Protein Kinase Inhibitors	null
Q15788	NCOA1	Nuclear receptor coactivator 1	Anti-inflammatory Agents,Anticarcinogenic Agents,Antineoplastic Agents,Enzyme Inhibitors,Growth Inhibitors,Not Available,Phytoestrogens,Protein Kinase Inhibitors	null
P19338	NCL	Nucleolin	null	null
Q9NZQ3	NCKIPSD	NCK-interacting protein with SH3 domain	null	null
P55160	NCKAP1L	Nck-associated protein 1-like	null	null
Q9Y2A7	NCKAP1	Nck-associated protein 1	null	null
O43639	NCK2	Cytoplasmic protein NCK2	null	null
Q15080	NCF4	Neutrophil cytosol factor 4	null	null
P19878	NCF2	Neutrophil cytosol factor 2	null	null
P14598	NCF1	Neutrophil cytosol factor 1	null	null
Q6PIU2	NCEH1	Neutral cholesterol ester hydrolase 1	null	null
P52298	NCBP2	Nuclear cap-binding protein subunit 2	null	null
Q09161	NCBP1	Nuclear cap-binding protein subunit 1	null	null
Q9BPX3	NCAPG	Condensin complex subunit 3	null	null
Q15021	NCAPD2	Condensin complex subunit 1	null	null
Q9H0A0	NAT10	N-acetyltransferase 10	null	null
P54920	NAPA	Alpha-soluble NSF attachment protein	null	null
Q96NT1	NAP1L5	Nucleosome assembly protein 1-like 5	null	null
P55209	NAP1L1	Nucleosome assembly protein 1-like 1	null	null
Q9NR45	NANS	Sialic acid synthase	null	null
P43490	NAMPT	Nicotinamide phosphoribosyltransferase	Not Available	null
Q13075	NAIP	Baculoviral IAP repeat-containing protein 1	null	null
Q8N159	NAGS	N-acetylglutamate synthase, mitochondrial	Dietary supplement,Micronutrient,Non-Essential Amino Acids	null
Q13564	NAE1	NEDD8-activating enzyme E1 regulatory subunit	Dietary supplement,Micronutrient	null
Q6IA69	NADSYN1	Glutamine-dependent NAD(+) synthetase	Dietary supplement,Micronutrient,Non-Essential Amino Acids	null
O95544	NADK	NAD kinase	null	null
Q13765	NACA	Nascent polypeptide-associated complex subunit alpha	null	null
O95251	MYST2	Histone acetyltransferase MYST2	null	null
P15172	MYOD1	Myoblast determination protein 1	null	null
Q8IZQ8	MYOCD	Myocardin	null	null
Q99972	MYOC	Myocilin	null	null
Q13459	MYO9B	Myosin-IXb	null	null
B2RTY4	MYO9A	Myosin-IXa	null	null
Q13402	MYO7A	Myosin-VIIa	null	null
Q9UM54	MYO6	Myosin-VI	null	null
Q9UKN7	MYO15A	Myosin-XV	null	null
Q96A32	MYLPF	Myosin regulatory light chain 2, skeletal muscle isoform	null	null
Q32MK0	MYLK3	Putative myosin light chain kinase 3	null	null
Q9H1R3	MYLK2	Myosin light chain kinase 2, skeletal/cardiac muscle	null	null
Q15746	MYLK	Myosin light chain kinase, smooth muscle	null	null
P24844	MYL9	Myosin regulatory light polypeptide 9	null	null
Q01449	MYL7	Myosin regulatory light chain 2, atrial isoform	null	null
P60660	MYL6	Myosin light polypeptide 6	null	null
Q02045	MYL5	Myosin light chain 5	null	null
P08590	MYL3	Myosin light chain 3	null	null
P10916	MYL2	Myosin regulatory light chain 2, ventricular/cardiac muscle isoform	null	null
O14950	MYL12B	Myosin regulatory light chain 12B	null	null
P19105	MYL12A	Myosin regulatory light chain 12A	Not Available	null
Q9BUA6	MYL10	Myosin regulatory light chain 10	null	null
P35579	MYH9	Myosin-9	null	null
P13535	MYH8	Myosin-8	null	null
A7E2Y1	MYH7B	Myosin-7B	null	null
P12883	MYH7	Myosin-7	Not Available	null
P13533	MYH6	Myosin-6	null	null
Q9Y623	MYH4	Myosin-4	null	null
P11055	MYH3	Myosin-3	null	null
Q9UKX2	MYH2	Myosin-2	null	null
Q9Y2K3	MYH15	Myosin-15	null	null
Q7Z406	MYH14	Myosin-14	Not Available	null
Q9UKX3	MYH13	Myosin-13	null	null
P35749	MYH11	Myosin-11	Not Available	null
P35580	MYH10	Myosin-10	null	null
P12882	MYH1	Myosin-1	null	null
Q99836	MYD88	Myeloid differentiation primary response protein MyD88	null	null
P04198	MYCN	N-myc proto-oncogene protein	null	null
Q99417	MYCBP	C-Myc-binding protein	null	null
P01106	MYC	Myc proto-oncogene protein	null	null
Q14896	MYBPC3	Myosin-binding protein C, cardiac-type	null	null
P10242	MYB	Transcriptional activator Myb	null	null
Q14764	MVP	Major vault protein	null	null
O15146	MUSK	Muscle, skeletal receptor tyrosine-protein kinase	null	null
Q8WXI7	MUC16	Mucin-16	null	null
P15941	MUC1	Mucin-1	null	null
P58546	MTPN	Myotrophin	null	null
P49286	MTNR1B	Melatonin receptor type 1B	Adjuvants, Immunologic,Anticonvulsants,Antioxidants,Central Nervous System Depressants,Free Radical Scavengers,Hypnotics and Sedatives	null
P48039	MTNR1A	Melatonin receptor type 1A	Adjuvants, Immunologic,Anticonvulsants,Antioxidants,Central Nervous System Depressants,Free Radical Scavengers,Hypnotics and Sedatives	null
Q13615	MTMR3	Myotubularin-related protein 3	null	null
Q13496	MTM1	Myotubularin	null	null
Q99551	MTERF	Transcription termination factor, mitochondrial	null	null
P03923	MT-ND6	NADH-ubiquinone oxidoreductase chain 6	Dietary supplement,Micronutrient	null
P03915	MT-ND5	NADH-ubiquinone oxidoreductase chain 5	Dietary supplement,Micronutrient	null
P03901	MT-ND4L	NADH-ubiquinone oxidoreductase chain 4L	Dietary supplement,Micronutrient	null
P03905	MT-ND4	NADH-ubiquinone oxidoreductase chain 4	Dietary supplement,Micronutrient	null
P03897	MT-ND3	NADH-ubiquinone oxidoreductase chain 3	Dietary supplement,Micronutrient	null
P03891	MT-ND2	NADH-ubiquinone oxidoreductase chain 2	Dietary supplement,Micronutrient	null
P03886	MT-ND1	NADH-ubiquinone oxidoreductase chain 1	Anesthetics,Anesthetics, Inhalation,Dietary supplement,General Anesthetics,Micronutrient,Neuroprotective Agents,Not Available,Platelet Aggregation Inhibitors	null
P00156	MT-CYB	Cytochrome b	Detergents,Not Available	null
P00414	MT-CO3	Cytochrome c oxidase subunit 3	Not Available	null
P00403	MT-CO2	Cytochrome c oxidase subunit 2	Not Available	null
P00395	MT-CO1	Cytochrome c oxidase subunit 1	Not Available	null
Q9P289	MST4	Serine/threonine-protein kinase MST4	Not Available	null
Q04912	MST1R	Macrophage-stimulating protein receptor	null	null
P26038	MSN	Moesin	null	null
Q9Y3D3	MRPS16	28S ribosomal protein S16, mitochondrial	null	null
Q9H9J2	MRPL44	39S ribosomal protein L44, mitochondrial	null	null
O14807	MRAS	Ras-related protein M-Ras	null	null
Q6WCQ1	MPRIP	Myosin phosphatase Rho-interacting protein	null	null
Q96JB8	MPP4	MAGUK p55 subfamily member 4	null	null
P40238	MPL	Thrombopoietin receptor	null	null
P34949	MPI	Mannose-6-phosphate isomerase	null	null
P29372	MPG	DNA-3-methyladenine glycosylase	null	null
O75970	MPDZ	Multiple PDZ domain protein	null	null
P00540	MOS	Proto-oncogene serine/threonine-protein kinase mos	null	null
Q7Z3U7	MON2	Protein MON2 homolog	null	null
Q9Y3A3	MOBKL3	Mps one binder kinase activator-like 3	null	null
P14780	MMP9	Matrix metalloproteinase-9	Angiotensin-converting Enzyme Inhibitors,Anti-Bacterial Agents,Antihypertensive Agents,Antineoplastic Agents,Enzyme Inhibitors,Not Available,Tetracyclines	null
P22894	MMP8	Neutrophil collagenase	Antineoplastic Agents,Enzyme Inhibitors,Not Available,Protease Inhibitors	null
P09237	MMP7	Matrilysin	Antineoplastic Agents,Enzyme Inhibitors,Not Available	null
P08254	MMP3	Stromelysin-1	Antineoplastic Agents,Enzyme Inhibitors,Not Available	null
P08253	MMP2	72 kDa type IV collagenase	Angiotensin-converting Enzyme Inhibitors,Antihypertensive Agents,Antineoplastic Agents,Enzyme Inhibitors,Not Available	null
P50281	MMP14	Matrix metalloproteinase-14	Antineoplastic Agents,Enzyme Inhibitors	null
P45452	MMP13	Collagenase 3	Antineoplastic Agents,Enzyme Inhibitors,Not Available	null
P09238	MMP10	Stromelysin-2	Antineoplastic Agents,Enzyme Inhibitors,Not Available	null
P03956	MMP1	Interstitial collagenase	Antineoplastic Agents,Enzyme Inhibitors,Not Available	null
P08473	MME	Neprilysin	Anti-Arrhythmic Agents,Anti-Bacterial Agents,Antihypertensive Agents,Not Available,Prodrugs,Protease Inhibitors,Vasodilator Agents	null
Q9NP71	MLXIPL	Williams-Beuren syndrome chromosomal region 14 protein	null	null
Q9BVC4	MLST8	Target of rapamycin complex subunit LST8	null	null
O43193	MLNR	Motilin receptor	null	null
P55196	MLLT4	Afadin	Not Available	null
P42568	MLLT3	Protein AF-9	null	null
P40692	MLH1	DNA mismatch repair protein Mlh1	null	null
Q15773	MLF2	Myeloid leukemia factor 2	null	null
Q71F23	MLF1IP	Centromere protein U	null	null
Q9HBH9	MKNK2	MAP kinase-interacting serine/threonine-protein kinase 2	null	null
Q9BUB5	MKNK1	MAP kinase-interacting serine/threonine-protein kinase 1	null	null
Q9NPJ1	MKKS	McKusick-Kaufman/Bardet-Biedl syndromes putative chaperonin	null	null
O75030	MITF	Microphthalmia-associated transcription factor	null	null
Q9H081	MIS12	Protein MIS12 homolog	null	null
Q9UGB7	MIOX	Inositol oxygenase	null	null
P14174	MIF	Macrophage migration inhibitory factor	Anticoagulants,Antioxidants,Chelating Agents,Not Available	null
Q8TDZ2	MICAL1	NEDD9-interacting protein with calponin homology and LIM domains	null	null
Q16674	MIA	Melanoma-derived growth regulatory protein	null	null
O14880	MGST3	Microsomal glutathione S-transferase 3	Dietary supplement,Micronutrient	null
Q99735	MGST2	Microsomal glutathione S-transferase 2	Dietary supplement,Micronutrient	null
P10620	MGST1	Microsomal glutathione S-transferase 1	Dietary supplement,Micronutrient	null
P16455	MGMT	Methylated-DNA--protein-cysteine methyltransferase	Dietary supplement,Not Available,Nutritional Supplement	null
Q3V5L5	MGAT5B	Alpha-1,6-mannosylglycoprotein 6-beta-N-acetylglucosaminyltransferase B	null	null
P55001	MFAP2	Microfibrillar-associated protein 2	null	null
Q8TCB7	METTL6	Methyltransferase-like protein 6	null	null
Q6P1Q9	METTL2B	Methyltransferase-like protein 2B	null	null
Q86W50	METT10D	Putative methyltransferase METT10D	null	null
P08581	MET	Hepatocyte growth factor receptor	Enzyme Inhibitors,Not Available	null
Q12866	MERTK	Tyrosine-protein kinase Mer	Not Available	null
Q7L2J0	MEPCE	7SK snRNA methylphosphate capping enzyme	null	null
Q16820	MEP1B	Meprin A subunit beta	null	null
Q16819	MEP1A	Meprin A subunit alpha	null	null
O00255	MEN1	Menin	null	null
Q14814	MEF2D	Myocyte-specific enhancer factor 2D	null	null
Q06413	MEF2C	Myocyte-specific enhancer factor 2C	null	null
Q02078	MEF2A	Myocyte-specific enhancer factor 2A	null	null
Q9NWA0	MED9	Mediator of RNA polymerase II transcription subunit 9	null	null
Q96G25	MED8	Mediator of RNA polymerase II transcription subunit 8	null	null
O43513	MED7	Mediator of RNA polymerase II transcription subunit 7	null	null
O75586	MED6	Mediator of RNA polymerase II transcription subunit 6	null	null
Q9NPJ6	MED4	Mediator of RNA polymerase II transcription subunit 4	null	null
Q9Y3C7	MED31	Mediator of RNA polymerase II transcription subunit 31	null	null
Q96HR3	MED30	Mediator of RNA polymerase II transcription subunit 30	null	null
Q9NX70	MED29	Mediator of RNA polymerase II transcription subunit 29	null	null
Q6P2C8	MED27	Mediator of RNA polymerase II transcription subunit 27	null	null
O95402	MED26	Mediator of RNA polymerase II transcription subunit 26	null	null
Q71SY5	MED25	Mediator of RNA polymerase II transcription subunit 25	null	null
Q9ULK4	MED23	Mediator of RNA polymerase II transcription subunit 23	null	null
Q13503	MED21	Mediator of RNA polymerase II transcription subunit 21	null	null
Q9H944	MED20	Mediator of RNA polymerase II transcription subunit 20	null	null
A0JLT2	MED19	Mediator of RNA polymerase II transcription subunit 19	null	null
Q9BUE0	MED18	Mediator of RNA polymerase II transcription subunit 18	null	null
Q9NVC6	MED17	Mediator of RNA polymerase II transcription subunit 17	null	null
Q9Y2X0	MED16	Mediator of RNA polymerase II transcription subunit 16	null	null
Q96RN5	MED15	Mediator of RNA polymerase II transcription subunit 15	null	null
Q71F56	MED13L	Mediator of RNA polymerase II transcription subunit 13-like	null	null
Q93074	MED12	Mediator of RNA polymerase II transcription subunit 12	null	null
Q9P086	MED11	Mediator of RNA polymerase II transcription subunit 11	null	null
Q9BTT4	MED10	Mediator of RNA polymerase II transcription subunit 10	null	null
Q03112	MECOM	MDS1 and EVI1 complex locus protein EVI1	null	null
Q16798	ME3	NADP-dependent malic enzyme, mitochondrial	Dietary supplement,Micronutrient,Not Available	null
P23368	ME2	NAD-dependent malic enzyme, mitochondrial	Dietary supplement,Micronutrient,Not Available,Reducing Agents	null
P48163	ME1	NADP-dependent malic enzyme	Dietary supplement,Micronutrient,Not Available,Reducing Agents	null
O15151	MDM4	Protein Mdm4	null	null
Q00987	MDM2	E3 ubiquitin-protein ligase Mdm2	Not Available	null
Q9BTE3	MCMBP	Mini-chromosome maintenance complex-binding protein	null	null
P33993	MCM7	DNA replication licensing factor MCM7	null	null
P33992	MCM5	DNA replication licensing factor MCM5	null	null
P49736	MCM2	DNA replication licensing factor MCM2	null	null
Q969V1	MCHR2	Melanin-concentrating hormone receptor 2	null	null
Q99705	MCHR1	Melanin-concentrating hormone receptor 1	null	null
Q86YR7	MCF2L2	Probable guanine nucleotide exchange factor MCF2L2	null	null
O15068	MCF2L	Guanine nucleotide exchange factor DBS	null	null
P10911	MCF2	Proto-oncogene DBL	null	null
P33032	MC5R	Melanocortin receptor 5	null	null
P32245	MC4R	Melanocortin receptor 4	null	null
P41968	MC3R	Melanocortin receptor 3	null	null
Q01718	MC2R	Adrenocorticotropic hormone receptor	Diagnostic Agents	null
Q01726	MC1R	Melanocyte-stimulating hormone receptor	null	null
P02686	MBP	Myelin basic protein	null	null
Q96N66	MBOAT7	Lysophospholipid acyltransferase 7	null	null
Q6ZWT7	MBOAT2	Lysophospholipid acyltransferase 2	null	null
Q6ZNC8	MBOAT1	Lysophospholipid acyltransferase 1	null	null
O95243	MBD4	Methyl-CpG-binding domain protein 4	null	null
P56270	MAZ	Myc-associated zinc finger protein	null	null
P61244	MAX	Protein max	null	null
Q7Z434	MAVS	Mitochondrial antiviral-signaling protein	null	null
P42679	MATK	Megakaryocyte-associated tyrosine-protein kinase	null	null
P31153	MAT2A	S-adenosylmethionine synthase isoform type-2	Dietary supplement,Essential Amino Acids,Micronutrient	null
O60307	MAST3	Microtubule-associated serine/threonine-protein kinase 3	null	null
Q6P0Q8	MAST2	Microtubule-associated serine/threonine-protein kinase 2	null	null
P56192	MARS	Methionyl-tRNA synthetase, cytoplasmic	Dietary supplement,Essential Amino Acids,Micronutrient	null
Q9P0L2	MARK1	Serine/threonine-protein kinase MARK1	null	null
P29966	MARCKS	Myristoylated alanine-rich C-kinase substrate	null	null
Q15691	MAPRE1	Microtubule-associated protein RP/EB family member 1	null	null
Q8IW41	MAPKAPK5	MAP kinase-activated protein kinase 5	null	null
Q16644	MAPKAPK3	MAP kinase-activated protein kinase 3	Not Available	null
P49137	MAPKAPK2	MAP kinase-activated protein kinase 2	Enzyme Inhibitors,Not Available	null
Q9BPZ7	MAPKAP1	Target of rapamycin complex 2 subunit MAPKAP1	null	null
Q13387	MAPK8IP2	C-Jun-amino-terminal kinase-interacting protein 2	null	null
Q9UQF2	MAPK8IP1	C-Jun-amino-terminal kinase-interacting protein 1	Not Available	null
Q13164	MAPK7	Mitogen-activated protein kinase 7	null	null
Q8NDC0	MAPK1IP1L	MAPK-interacting and spindle-stabilizing protein-like	null	null
Q92918	MAP4K1	Mitogen-activated protein kinase kinase kinase kinase 1	null	null
P41279	MAP3K8	Mitogen-activated protein kinase kinase kinase 8	null	null
O43318	MAP3K7	Mitogen-activated protein kinase kinase kinase 7	null	null
Q9Y6R4	MAP3K4	Mitogen-activated protein kinase kinase kinase 4	null	null
Q99759	MAP3K3	Mitogen-activated protein kinase kinase kinase 3	null	null
Q9Y2U5	MAP3K2	Mitogen-activated protein kinase kinase kinase 2	null	null
Q99558	MAP3K14	Mitogen-activated protein kinase kinase kinase 14	null	null
Q13233	MAP3K1	Mitogen-activated protein kinase kinase kinase 1	null	null
O14733	MAP2K7	Dual specificity mitogen-activated protein kinase kinase 7	null	null
P52564	MAP2K6	Dual specificity mitogen-activated protein kinase kinase 6	null	null
P45985	MAP2K4	Dual specificity mitogen-activated protein kinase kinase 4	null	null
P46734	MAP2K3	Dual specificity mitogen-activated protein kinase kinase 3	null	null
P36507	MAP2K2	Dual specificity mitogen-activated protein kinase kinase 2	null	null
Q02750	MAP2K1	Dual specificity mitogen-activated protein kinase kinase 1	Enzyme Inhibitors,Not Available	null
Q66K74	MAP1S	Microtubule-associated protein 1S	null	null
P49641	MAN2A2	Alpha-mannosidase 2x	null	null
P61326	MAGOH	Protein mago nashi homolog	null	null
Q5TCQ9	MAGI3	Membrane-associated guanylate kinase, WW and PDZ domain-containing protein 3	null	null
Q86UL8	MAGI2	Membrane-associated guanylate kinase, WW and PDZ domain-containing protein 2	null	null
Q96QZ7	MAGI1	Membrane-associated guanylate kinase, WW and PDZ domain-containing protein 1	null	null
Q9H213	MAGEH1	Melanoma-associated antigen H1	null	null
Q9Y5V3	MAGED1	Melanoma-associated antigen D1	null	null
P43360	MAGEA6	Melanoma-associated antigen 6	null	null
P43364	MAGEA11	Melanoma-associated antigen 11	null	null
P20916	MAG	Myelin-associated glycoprotein	null	null
O60675	MAFK	Transcription factor MafK	null	null
O15525	MAFG	Transcription factor MafG	null	null
Q8WXG6	MADD	MAP kinase-activating death domain protein	null	null
Q13477	MADCAM1	Mucosal addressin cell adhesion molecule 1	null	null
Q15013	MAD2L1BP	MAD2L1-binding protein	null	null
Q13257	MAD2L1	Mitotic spindle assembly checkpoint protein MAD2A	null	null
Q9Y6D9	MAD1L1	Mitotic spindle assembly checkpoint protein MAD1	null	null
Q9UPN3	MACF1	Microtubule-actin cross-linking factor 1, isoforms 1/2/3/5	null	null
Q8N653	LZTR1	Leucine-zipper-like transcriptional regulator 1	null	null
Q9NX58	LYAR	Cell growth-regulating nucleolar protein	null	null
Q9Y383	LUC7L2	Putative RNA-binding protein Luc7-like 2	null	null
P29376	LTK	Leukocyte tyrosine kinase receptor	null	null
P36941	LTBR	Tumor necrosis factor receptor superfamily member 3	null	null
Q06643	LTB	Lymphotoxin-beta	null	null
P01374	LTA	Lymphotoxin-alpha	Antirheumatic Agents,Immunomodulatory Agents	null
Q9C099	LRRCC1	Leucine-rich repeat and coiled-coil domain-containing protein 1	null	null
Q96AG4	LRRC59	Leucine-rich repeat-containing protein 59	null	null
P42704	LRPPRC	Leucine-rich PPR motif-containing protein, mitochondrial	null	null
P30533	LRPAP1	Alpha-2-macroglobulin receptor-associated protein	null	null
O75581	LRP6	Low-density lipoprotein receptor-related protein 6	null	null
Q07954	LRP1	Prolow-density lipoprotein receptor-related protein 1	Coagulants,Thrombolytic Agents,Thrombotic Agents	null
O75427	LRCH4	Leucine-rich repeat and calponin homology domain-containing protein 4	null	null
P06858	LPL	Lipoprotein lipase	Detergents,Surface-Active Agents	null
Q92604	LPGAT1	Acyl-CoA:lysophosphatidylglycerol acyltransferase 1	null	null
Q643R3	LPCAT4	Lysophospholipid acyltransferase LPCAT4	null	null
Q6P1A2	LPCAT3	Lysophospholipid acyltransferase 5	null	null
P23490	LOR	Loricrin	null	null
Q8IWU2	LMTK2	Serine/threonine-protein kinase LMTK2	null	null
P61968	LMO4	LIM domain transcription factor LMO4	null	null
P20700	LMNB1	Lamin-B1	null	null
Q96FE5	LINGO1	Leucine-rich repeat and immunoglobulin-like domain-containing nogo receptor-interacting protein 1	null	null
P53671	LIMK2	LIM domain kinase 2	null	null
P53667	LIMK1	LIM domain kinase 1	null	null
P49916	LIG3	DNA ligase 3	Antibiotics, Antineoplastic,Antimetabolites	null
P42702	LIFR	Leukemia inhibitory factor receptor	null	null
P22888	LHCGR	Lutropin-choriogonadotropic hormone receptor	Antineoplastic Agents,Antineoplastic Agents, Hormonal,Fertility Agents,Gonadotropins,Hormone Antagonists,Infertility Agents,Not Available	null
P01229	LHB	Lutropin subunit beta	null	null
P17931	LGALS3	Galectin-3	Not Available	null
P48357	LEPR	Leptin receptor	null	null
P01130	LDLR	Low-density lipoprotein receptor	Antineoplastic Agents,Antiviral Agents,Dermatologic Agents,Not Available,Photosensitizing Agents	null
Q86WU2	LDHD	Probable D-lactate dehydrogenase, mitochondrial	null	null
P07864	LDHC	L-lactate dehydrogenase C chain	Dietary supplement,Micronutrient	null
P07195	LDHB	L-lactate dehydrogenase B chain	Dietary supplement,Micronutrient,Not Available	null
Q9BYZ2	LDHAL6B	L-lactate dehydrogenase A-like 6B	Dietary supplement,Micronutrient	null
Q6ZMR3	LDHAL6A	L-lactate dehydrogenase A-like 6A	Dietary supplement,Micronutrient	null
P00338	LDHA	L-lactate dehydrogenase A chain	Dietary supplement,Indicators and Reagents,Micronutrient,Not Available,Vitamin B Complex	null
P09848	LCT	Lactase-phlorizin hydrolase	Antioxidants,Beta-Glucosidase A Inhibitors,Essential Vitamins,Free Radical Scavengers,Not Available,Vitamins,Vitamins (Vitamin C)	null
O60294	LCMT2	Leucine carboxyl methyltransferase 2	Dietary supplement,Essential Amino Acids,Micronutrient	null
Q9UIC8	LCMT1	Leucine carboxyl methyltransferase 1	Dietary supplement,Essential Amino Acids,Micronutrient	null
Q6UWP7	LCLAT1	Lysocardiolipin acyltransferase 1	null	null
P28838	LAP3	Cytosol aminopeptidase	Molecule: Leucine Aminopeptidase,Not Available	null
Q9UHA4	LAMTOR3	Ragulator complex protein LAMTOR3	null	null
Q9Y6N6	LAMC3	Laminin subunit gamma-3	null	null
Q13753	LAMC2	Laminin subunit gamma-2	null	null
Q13751	LAMB3	Laminin subunit beta-3	null	null
P55268	LAMB2	Laminin subunit beta-2	null	null
O15230	LAMA5	Laminin subunit alpha-5	null	null
Q16787	LAMA3	Laminin subunit alpha-3	null	null
P25391	LAMA1	Laminin subunit alpha-1	null	null
Q86UP2	KTN1	Kinectin	null	null
P05787	KRT8	Keratin, type II cytoskeletal 8	Thrombolytic Agents	null
P35900	KRT20	Keratin, type I cytoskeletal 20	null	null
P08727	KRT19	Keratin, type I cytoskeletal 19	null	null
P05783	KRT18	Keratin, type I cytoskeletal 18	null	null
P19012	KRT15	Keratin, type I cytoskeletal 15	null	null
A5PL33	KRBA1	Protein KRBA1	null	null
P50748	KNTC1	Kinetochore-associated protein 1	null	null
P01042	KNG1	Kininogen-1	null	null
Q92876	KLK6	Kallikrein-6	Serine Proteinase Inhibitors	null
P07288	KLK3	Prostate-specific antigen	null	null
Q6P597	KLC3	Kinesin light chain 3	null	null
Q9H0B6	KLC2	Kinesin light chain 2	null	null
Q07866	KLC1	Kinesin light chain 1	null	null
Q9UEF7	KL	Klotho	null	null
P10721	KIT	Mast/stem cell growth factor receptor	Angiogenesis Inhibitors,Anticancer Agents,Antineoplastic Agents,Not Available,Protein Kinase Inhibitors	null
Q969F8	KISS1R	KiSS-1 receptor	null	null
Q92845	KIFAP3	Kinesin-associated protein 3	null	null
Q9HAQ2	KIF9	Kinesin-like protein KIF9	null	null
P33176	KIF5B	Kinesin-1 heavy chain	Indicators and Reagents,Not Available	null
Q2VIQ3	KIF4B	Chromosome-associated kinesin KIF4B	null	null
O14782	KIF3C	Kinesin-like protein KIF3C	null	null
O15066	KIF3B	Kinesin-like protein KIF3B	Not Available	null
Q9Y496	KIF3A	Kinesin-like protein KIF3A	null	null
Q9ULI4	KIF26A	Kinesin-like protein KIF26A	null	null
Q02241	KIF23	Kinesin-like protein KIF23	null	null
Q9NS87	KIF15	Kinesin-like protein KIF15	null	null
P52732	KIF11	Kinesin-like protein KIF11	Not Available	null
Q9ULH0	KIDINS220	Kinase D-interacting substrate of 220 kDa	null	null
A0MZ66	KIAA1598	Shootin-1	null	null
Q9P2H0	KIAA1377	Uncharacterized protein KIAA1377	null	null
A3KMH1	KIAA0564	Uncharacterized protein KIAA0564	null	null
Q6ZU52	KIAA0408	Uncharacterized protein KIAA0408	null	null
Q07666	KHDRBS1	KH domain-containing, RNA-binding, signal transduction-associated protein 1	null	null
P35968	KDR	Vascular endothelial growth factor receptor 2	Angiogenesis Inhibitors,Anticancer Agents,Antineoplastic Agents,Not Available,Protein Kinase Inhibitors	null
P48051	KCNJ6	G protein-activated inward rectifier potassium channel 2	Anesthetics,Anesthetics, Inhalation,General Anesthetics	null
Q9Y2W7	KCNIP3	Calsenilin	null	null
P22001	KCNA3	Potassium voltage-gated channel subfamily A member 3	null	null
P16389	KCNA2	Potassium voltage-gated channel subfamily A member 2	null	null
Q09470	KCNA1	Potassium voltage-gated channel subfamily A member 1	Adrenergic Uptake Inhibitors,Analgesics, Non-Narcotic,Anesthetics,Anesthetics, Inhalation,Antidepressive Agents, Tricyclic,Calcium Channel Blockers,Dihydropyridines,General Anesthetics,Neuroprotective Agents,Platelet Aggregation Inhibitors,Tocolytic Agents,Vasodilator Agents	null
Q92993	KAT5	Histone acetyltransferase KAT5	Not Available	null
Q92831	KAT2B	Histone acetyltransferase KAT2B	Not Available	null
O60229	KALRN	Kalirin	null	null
P14923	JUP	Junction plakoglobin	null	null
P17275	JUNB	Transcription factor jun-B	null	null
P0C870	JMJD7	JmjC domain-containing protein 7	null	null
Q9BX67	JAM3	Junctional adhesion molecule C	null	null
P57087	JAM2	Junctional adhesion molecule B	null	null
P52333	JAK3	Tyrosine-protein kinase JAK3	Not Available	null
O60674	JAK2	Tyrosine-protein kinase JAK2	Not Available	null
P23458	JAK1	Tyrosine-protein kinase JAK1	Not Available	null
Q9NZM3	ITSN2	Intersectin-2	null	null
Q15811	ITSN1	Intersectin-1	null	null
Q14573	ITPR3	Inositol 1,4,5-trisphosphate receptor type 3	null	null
Q14571	ITPR2	Inositol 1,4,5-trisphosphate receptor type 2	null	null
Q14643	ITPR1	Inositol 1,4,5-trisphosphate receptor type 1	Cryoprotective Agents,Not Available,Solvents	null
Q9BY32	ITPA	Inosine triphosphate pyrophosphatase	Anticoagulants,Chelating Agents	null
Q08881	ITK	Tyrosine-protein kinase ITK/TSK	Enzyme Inhibitors	null
P26012	ITGB8	Integrin beta-8	null	null
P26010	ITGB7	Integrin beta-7	null	null
P18564	ITGB6	Integrin beta-6	null	null
P18084	ITGB5	Integrin beta-5	null	null
P16144	ITGB4	Integrin beta-4	Herbicides	null
Q13352	ITGB3BP	Centromere protein R	null	null
Q9NPI5	ITGB1BP3	Nicotinamide riboside kinase 2	null	null
Q9UKP3	ITGB1BP2	Integrin beta-1-binding protein 2	null	null
O14713	ITGB1BP1	Integrin beta-1-binding protein 1	null	null
P53708	ITGA8	Integrin alpha-8	null	null
P26006	ITGA3	Integrin alpha-3	null	null
P08514	ITGA2B	Integrin alpha-IIb	Anticoagulants,Antiplatelet Agents,Fibrinolytic Agents,Platelet Aggregation Inhibitors	null
P17301	ITGA2	Integrin alpha-2	null	null
Q9UKX5	ITGA11	Integrin alpha-11	null	null
O75578	ITGA10	Integrin alpha-10	null	null
P56199	ITGA1	Integrin alpha-1	null	null
Q96J02	ITCH	E3 ubiquitin-protein ligase Itchy homolog	null	null
O14654	IRS4	Insulin receptor substrate 4	null	null
Q9Y4H2	IRS2	Insulin receptor substrate 2	null	null
P35568	IRS1	Insulin receptor substrate 1	Not Available	null
Q92985	IRF7	Interferon regulatory factor 7	null	null
Q14653	IRF3	Interferon regulatory factor 3	null	null
Q9NWZ3	IRAK4	Interleukin-1 receptor-associated kinase 4	Not Available	null
Q9Y616	IRAK3	Interleukin-1 receptor-associated kinase 3	null	null
O43187	IRAK2	Interleukin-1 receptor-associated kinase-like 2	null	null
P51617	IRAK1	Interleukin-1 receptor-associated kinase 1	Not Available	null
P46940	IQGAP1	Ras GTPase-activating-like protein IQGAP1	null	null
Q96P70	IPO9	Importin-9	null	null
O15397	IPO8	Importin-8	null	null
O95373	IPO7	Importin-7	null	null
P14616	INSRR	Insulin receptor-related protein	null	null
P06213	INSR	Insulin receptor	Antidiabetic,Hypoglycemic Agents,Not Available	null
Q9Y5Q6	INSL5	Insulin-like peptide INSL5	null	null
P51460	INSL3	Insulin-like 3	null	null
P01308	INS	Insulin	Not Available	null
Q9NRR6	INPP5E	72 kDa inositol polyphosphate 5-phosphatase	null	null
Q92835	INPP5D	Phosphatidylinositol-3,4,5-trisphosphate 5-phosphatase 1	null	null
P32019	INPP5B	Type II inositol-1,4,5-trisphosphate 5-phosphatase	Not Available	null
O15327	INPP4B	Type II inositol-3,4-bisphosphate 4-phosphatase	null	null
Q96PE3	INPP4A	Type I inositol-3,4-bisphosphate 4-phosphatase	null	null
Q8WYH8	ING5	Inhibitor of growth protein 5	null	null
Q9H160	ING2	Inhibitor of growth protein 2	null	null
Q9UK53	ING1	Inhibitor of growth protein 1	null	null
Q9NQS7	INCENP	Inner centromere protein	Not Available	null
Q16891	IMMT	Mitochondrial inner membrane protein	null	null
Q13418	ILK	Integrin-linked protein kinase	null	null
Q01113	IL9R	Interleukin-9 receptor	null	null
P10145	IL8	Interleukin-8	Anticholesteremic Agents,Antilipemic Agents,Hydroxymethylglutaryl-CoA Reductase Inhibitors	null
P16871	IL7R	Interleukin-7 receptor subunit alpha	null	null
Q01344	IL5RA	Interleukin-5 receptor subunit alpha	null	null
P26951	IL3RA	Interleukin-3 receptor subunit alpha	Anti-Infective Agents,Antineoplastic Agents,Immunomodulatory Agents	null
P31785	IL2RG	Cytokine receptor common subunit gamma	Antineoplastic Agents	null
P14784	IL2RB	Interleukin-2 receptor subunit beta	Antineoplastic Agents,Immunomodulatory Agents,Immunosuppressive Agents	null
P01589	IL2RA	Interleukin-2 receptor subunit alpha	Antineoplastic Agents,Immunomodulatory Agents,Immunosuppressive Agents	null
Q8IU57	IL28RA	Interleukin-28 receptor subunit alpha	null	null
Q5VWK5	IL23R	Interleukin-23 receptor	null	null
Q969J5	IL22RA2	Interleukin-22 receptor subunit alpha-2	null	null
Q8N6P7	IL22RA1	Interleukin-22 receptor subunit alpha-1	null	null
Q9HBE5	IL21R	Interleukin-21 receptor	null	null
Q6UXL0	IL20RB	Interleukin-20 receptor subunit beta	null	null
Q9UHF4	IL20RA	Interleukin-20 receptor subunit alpha	null	null
P60568	IL2	Interleukin-2	Not Available	null
Q9NPH3	IL1RAP	Interleukin-1 receptor accessory protein	null	null
P01584	IL1B	Interleukin-1 beta	Anti-Bacterial Agents,Antineoplastic Agents,Not Available,Tetracyclines	null
Q14116	IL18	Interleukin-18	null	null
Q14005	IL16	Pro-interleukin-16	null	null
Q13261	IL15RA	Interleukin-15 receptor subunit alpha	null	null
Q14627	IL13RA2	Interleukin-13 receptor subunit alpha-2	null	null
P78552	IL13RA1	Interleukin-13 receptor subunit alpha-1	null	null
Q99665	IL12RB2	Interleukin-12 receptor subunit beta-2	null	null
P42701	IL12RB1	Interleukin-12 receptor subunit beta-1	null	null
P29460	IL12B	Interleukin-12 subunit beta	Not Available	null
P29459	IL12A	Interleukin-12 subunit alpha	null	null
Q14626	IL11RA	Interleukin-11 receptor subunit alpha	Coagulants,Thrombotics	null
Q08334	IL10RB	Interleukin-10 receptor subunit beta	null	null
Q13651	IL10RA	Interleukin-10 receptor subunit alpha	null	null
Q9Y6K9	IKBKG	NF-kappa-B essential modulator	null	null
O14920	IKBKB	Inhibitor of nuclear factor kappa-B kinase subunit beta	Analgesics,Analgesics, Non-Narcotic,Anti-Infective Agents,Anti-inflammatory Agents,Antineoplastic Agents,Antipyretics,Antirheumatic Agents,Antirheumatic Agents, Gold,Cyclooxygenase Inhibitors,Gastrointestinal Agents,Homeopathic Agents,Nonsteroidal Anti-inflammatory Agents (NSAIAs),Not Available,Sulfonamides	null
O95163	IKBKAP	Elongator complex protein 1	null	null
Q9NSI5	IGSF5	Immunoglobulin superfamily member 5	null	null
Q96ID5	IGSF21	Immunoglobulin superfamily member 21	null	null
P01871	IGHM	Ig mu chain C region	null	null
P01857	IGHG1	Ig gamma-1 chain C region	Antifungal Agents,Not Available	null
P01876	IGHA1	Ig alpha-1 chain C region	null	null
Q16270	IGFBP7	Insulin-like growth factor-binding protein 7	Hypoglycemic Agents	null
P17936	IGFBP3	Insulin-like growth factor-binding protein 3	Not Available	null
P18065	IGFBP2	Insulin-like growth factor-binding protein 2	null	null
P08833	IGFBP1	Insulin-like growth factor-binding protein 1	null	null
P35858	IGFALS	Insulin-like growth factor-binding protein complex acid labile subunit	null	null
Q9NZI8	IGF2BP1	Insulin-like growth factor 2 mRNA-binding protein 1	null	null
P08069	IGF1R	Insulin-like growth factor 1 receptor	Antidiabetic,Hypoglycemic Agents,Not Available	null
Q9NWB7	IFT57	Intraflagellar transport protein 57 homolog	null	null
P38484	IFNGR2	Interferon gamma receptor 2	Antiviral Agents,Immunomodulatory Agents	null
P15260	IFNGR1	Interferon gamma receptor 1	Antiviral Agents,Immunomodulatory Agents	null
P01579	IFNG	Interferon gamma	Not Available	null
P48551	IFNAR2	Interferon alpha/beta receptor 2	Antineoplastic Agents,Antiviral Agents,Immunomodulatory Agents	null
P17181	IFNAR1	Interferon alpha/beta receptor 1	Antineoplastic Agents,Antiviral Agents,Immunomodulatory Agents	null
O14879	IFIT3	Interferon-induced protein with tetratricopeptide repeats 3	null	null
Q9BYX4	IFIH1	Interferon-induced helicase C domain-containing protein 1	null	null
P46695	IER3	Radiation-inducible immediate-early gene IEX-1	null	null
P14735	IDE	Insulin-degrading enzyme	Anti-Bacterial Agents,Anti-Infective Agents, Local,Hypoglycemic Agents	null
Q02535	ID3	DNA-binding protein inhibitor ID-3	null	null
Q14773	ICAM4	Intercellular adhesion molecule 4	null	null
Q05084	ICA1	Islet cell autoantigen 1	null	null
P21815	IBSP	Bone sialoprotein 2	null	null
P10997	IAPP	Islet amyloid polypeptide	null	null
Q7Z6Z7	HUWE1	E3 ubiquitin-protein ligase HUWE1	null	null
P42858	HTT	Huntingtin	null	null
P34969	HTR7	5-hydroxytryptamine receptor 7	Anti-inflammatory Agents,Anti-migraine Agents,Antidyskinetics,Antiemetics,Antihistamines,Antineoplastic Agents,Antiparkinson Agents,Antipsychotic Agents,Antipsychotics,Dopamine Agonists,Dopamine Antagonists,GABA Antagonists,Histamine H1 Antagonists,Hormone Antagonists,Ophthalmics,Selective Serotonin Agonists,Serotonin Agonists,Serotonin Antagonists,Serotonin Uptake Inhibitors,Sympatholytics,Vasoc…	null
P50406	HTR6	5-hydroxytryptamine receptor 6	Antiemetics,Antipsychotic Agents,Antipsychotics,Dopamine Antagonists,GABA Antagonists,Hallucinogens,Neuroleptics,Serotonin Agonists,Serotonin Antagonists,Serotonin Uptake Inhibitors	null
P47898	HTR5A	5-hydroxytryptamine receptor 5A	null	null
Q13639	HTR4	5-hydroxytryptamine receptor 4	Anti-Ulcer Agents,Anti-anxiety Agents,Antiemetics,Antipruritics,Antipsychotic Agents,Antipsychotics,Dopamine Antagonists,Gastrointestinal Agents,Prokinetic Agents,Serotonin Agonists,Serotonin Antagonists	null
P28335	HTR2C	5-hydroxytryptamine receptor 2C	Adrenergic Uptake Inhibitors,Adrenergic alpha-Antagonists,Analgesics,Analgesics, Non-Narcotic,Analgesics, Opioid,Anorexigenic Agents,Anti-Allergic Agents,Anti-anxiety Agents,Antidepressants,Antidepressants, Second-Generation,Antidepressive Agents,Antidepressive Agents, Second-Generation,Antidepressive Agents, Tricyclic,Antidyskinetics,Antiemetics,Antihistamine derivatives,Antineoplastic Agents,An…	null
P41595	HTR2B	5-hydroxytryptamine receptor 2B	Adrenergic Uptake Inhibitors,Analgesics,Analgesics, Non-Narcotic,Anorexigenic Agents,Anti-anxiety Agents,Anti-inflammatory Agents,Anti-migraine Agents,Antidepressants,Antidepressive Agents,Antidepressive Agents, Tricyclic,Antidyskinetics,Antiemetics,Antineoplastic Agents,Antioxidants,Antiparkinson Agents,Antipruritics,Antipsychotic Agents,Antipsychotics,Central Nervous System Agents,Dopamine Agon…	null
P28223	HTR2A	5-hydroxytryptamine receptor 2A	Adrenergic Uptake Inhibitors,Adrenergic alpha-Agonists,Adrenergic alpha-Antagonists,Analgesics,Analgesics, Non-Narcotic,Anti-Allergic Agents,Anti-Dyskinesia Agents,Anti-Ulcer Agents,Anti-anxiety Agents,Antidepressants,Antidepressants, Second-Generation,Antidepressive Agents,Antidepressive Agents, Second-Generation,Antidepressive Agents, Tricyclic,Antidyskinetics,Antiemetics,Antihistamine derivati…	null
P98160	HSPG2	Basement membrane-specific heparan sulfate proteoglycan core protein	Antimucositis Agents	null
P61604	HSPE1	10 kDa heat shock protein, mitochondrial	null	null
P10809	HSPD1	60 kDa heat shock protein, mitochondrial	null	null
Q9NZL4	HSPBP1	Hsp70-binding protein 1	null	null
Q9UJY1	HSPB8	Heat shock protein beta-8	null	null
Q16082	HSPB2	Heat shock protein beta-2	null	null
P38646	HSPA9	Stress-70 protein, mitochondrial	null	null
P11142	HSPA8	Heat shock cognate 71 kDa protein	Not Available	null
P17066	HSPA6	Heat shock 70 kDa protein 6	null	null
O95757	HSPA4L	Heat shock 70 kDa protein 4L	null	null
P34932	HSPA4	Heat shock 70 kDa protein 4	null	null
P54652	HSPA2	Heat shock-related 70 kDa protein 2	null	null
P34931	HSPA1L	Heat shock 70 kDa protein 1-like	null	null
P14625	HSP90B1	Endoplasmin	Anti-Bacterial Agents,Antibiotics, Antifungal,Antibiotics, Antitubercular,Antimalarials,Antineoplastic Agents,Enzyme Inhibitors,Not Available,Vasodilator Agents	null
P08238	HSP90AB1	Heat shock protein HSP 90-beta	Antibiotics, Antifungal,Antibiotics, Antineoplastic,Antimalarials,Antiviral Agents,Cysteine Proteinase Inhibitors,Enzyme Inhibitors,Not Available	null
Q00613	HSF1	Heat shock factor protein 1	null	null
P51659	HSD17B4	Peroxisomal multifunctional enzyme type 2	Dietary supplement,Micronutrient,Not Available	null
Q9BPX1	HSD17B14	17-beta-hydroxysteroid dehydrogenase 14	null	null
Q99714	HSD17B10	3-hydroxyacyl-CoA dehydrogenase type-2	Dietary supplement,Micronutrient,Not Available	null
O75506	HSBP1	Heat shock factor-binding protein 1	null	null
O00198	HRK	Activator of apoptosis harakiri	null	null
Q9H3N8	HRH4	Histamine H4 receptor	Antipsychotic Agents,Antipsychotics,Diagnostic aid,GABA Antagonists,Histamine Agents,Serotonin Antagonists	null
Q9Y5N1	HRH3	Histamine H3 receptor	Antivertigo Agents,Diagnostic aid,Histamine Agents	null
P25021	HRH2	Histamine H2 receptor	Adjuvants,Analgesics,Anti-Ulcer Agents,Anti-anxiety Agents,Anticholinergic Agents,Antidepressants,Antidepressive Agents,Antidepressive Agents, Tricyclic,Antihistamines,Antipruritics,Antispasmodics,Diagnostic Agents,Diagnostic aid,Enzyme Inhibitors,Gastrointestinal Agents,Histamine Agents,Histamine Agonists,Histamine Antagonists,Histamine H1 Antagonists,Histamine H2 Antagonists,Norepinephrine-Reup…	null
P01112	HRAS	GTPase HRas	Not Available,Solvents	null
Q8WWQ2	HPSE2	Heparanase-2	null	null
Q9Y251	HPSE	Heparanase	null	null
P00492	HPRT1	Hypoxanthine-guanine phosphoribosyltransferase	Antimetabolites,Antimetabolites, Antineoplastic,Antineoplastic Agents,Antirheumatic Agents,Immunosuppressive Agents,Not Available,Nucleic Acid Synthesis Inhibitors,Purine analogues	null
P20719	HOXA5	Homeobox protein Hox-A5	null	null
Q9NSC5	HOMER3	Homer protein homolog 3	null	null
Q9NSB8	HOMER2	Homer protein homolog 2	null	null
Q9BUJ2	HNRNPUL1	Heterogeneous nuclear ribonucleoprotein U-like protein 1	null	null
Q00839	HNRNPU	Heterogeneous nuclear ribonucleoprotein U	null	null
P31943	HNRNPH1	Heterogeneous nuclear ribonucleoprotein H	null	null
Q14103	HNRNPD	Heterogeneous nuclear ribonucleoprotein D0	null	null
[truncated: 1,298 more rows]
