# Supplementary material for: Neuroprotective Drug for Nerve Trauma Revealed Using Artificial Intelligence
Source: Sci Rep. 2018 Jan 30;8:1879. doi: 10.1038/s41598-018-19767-3 (PMC5790005; doi:10.1038/s41598-018-19767-3)
Supplement: Supplementary file 3 — Supplementary table 2 [file 41598_2018_19767_MOESM3_ESM.xlsx]

## Sheet: Hoja1
Table Supplementary 2. List of proteins in the PPI map corresponding to Degeneration
ID	Gene Name	Protein	Drug category	Motive
Q9Y3E5	PTRH2	Peptidyl-tRNA hydrolase 2, mitochondrial	null	Anoikis of degenerating neurons
P84095	RHOG	Rho-related GTP-binding protein RhoG	null	Anoikis of degenerating neurons
P23560	BDNF	Brain-derived neurotrophic factor	null	Anoikis of degenerating neurons
Q92934	BAD	Bcl2 antagonist of cell death	null	Anoikis of degenerating neurons
Q8NFZ5	TNIP2	TNFAIP3-interacting protein 2	null	Anoikis of degenerating neurons
Q13009	TIAM1	T-lymphoma invasion and metastasis-inducing protein 1	null	Anoikis of degenerating neurons
Q03135	CAV1	Caveolin-1	null	Anoikis of degenerating neurons
P05556	ITGB1	Integrin beta-1	Immunomodulatory Agents	Anoikis of degenerating neurons
Q15418	RPS6KA1	Ribosomal protein S6 kinase alpha-1	Not Available	Anoikis of degenerating neurons
P39905	GDNF	Glial cell line-derived neurotrophic factor	null	Anoikis of degenerating neurons
Q16620	NTRK2	BDNF/NT-3 growth factors receptor	Adrenergic Uptake Inhibitors,Analgesics, Non-Narcotic,Antidepressive Agents, Tricyclic	Anoikis of degenerating neurons
Q04724	TLE1	Transducin-like enhancer protein 1	null	Anoikis of degenerating neurons
O14745	SLC9A3R1	Na(+)/H(+) exchange regulatory cofactor NHE-RF1	null	Anoikis of degenerating neurons
Q05397	PTK2	Focal adhesion kinase 1	Not Available	Anoikis of degenerating neurons
P06756	ITGAV	Integrin alpha-V	Immunomodulatory Agents	Anoikis of degenerating neurons
Q07820	MCL1	Induced myeloid leukemia cell differentiation protein Mcl-1	null	Anoikis of degenerating neurons
P60953	CDC42	Cell division control protein 42 homolog	Not Available	Anoikis of degenerating neurons
P29353	SHC1	SHC-transforming protein 1	null	Anoikis of degenerating neurons
P05019	IGF1	Insulin-like growth factor I	Not Available	Anoikis of degenerating neurons
Q13233	MAP3K1	Mitogen-activated protein kinase kinase kinase 1	null	Anoikis of degenerating neurons
Q08117	AES	Amino-terminal enhancer of split	null	Anoikis of degenerating neurons
P31749	AKT1	RAC-alpha serine/threonine-protein kinase	Antineoplastic Agents,Dietary supplement,Homeopathic Agents,Micronutrient,Not Available	Anoikis of degenerating neurons
Q13418	ILK	Integrin-linked protein kinase	null	Anoikis of degenerating neurons
P63000	RAC1	Ras-related C3 botulinum toxin substrate 1	Not Available	Anoikis of degenerating neurons
P55211	CASP9	Caspase-9	null	Anoikis of degenerating neurons
P53355	DAPK1	Death-associated protein kinase 1	Not Available	Anoikis of degenerating neurons
P12931	SRC	Proto-oncogene tyrosine-protein kinase Src	Anticoagulants,Chelating Agents,Not Available,Protein Kinase Inhibitors,Reducing Agents	Anoikis of degenerating neurons
P04049	RAF1	RAF proto-oncogene serine/threonine-protein kinase	Anticancer Agents,Antineoplastic Agents,Protein Kinase Inhibitors	Anoikis of degenerating neurons
Q9UPT6	MAPK8IP3	C-Jun-amino-terminal kinase-interacting protein 3	null	Apoptosis in neuronal degeneration
Q13794	PMAIP1	Phorbol-12-myristate-13-acetate-induced protein 1	null	Apoptosis in neuronal degeneration
Q16539	MAPK14	Mitogen-activated protein kinase 14	Antibacterial Agents,Detergents,Not Available	Apoptosis in neuronal degeneration
P35228	NOS2	Nitric oxide synthase, inducible	Adrenergic Agents,Analgesics,Anti-anxiety Agents,Anti-inflammatory Agents,Anticonvulsants,Antiemetics,Antifungal Agents,Antineoplastic Agents, Hormonal,Conditionally Essential Amino Acids,Detergents,Dietary supplement,Enzyme Inhibitors,Glucocorticoids,Hypnotics and Sedatives,Micronutrient,Neuroprotective Agents,Non-Essential Amino Acids,Not Available,Vasoconstrictor Agents	Apoptosis in neuronal degeneration
P42574	CASP3	Caspase-3	Analgesics,Analgesics, Non-Narcotic,Anti-Bacterial Agents,Anti-inflammatory Agents,Antineoplastic Agents,Antipyretics,Cyclooxygenase Inhibitors,Nonsteroidal Anti-inflammatory Agents (NSAIAs),Not Available,Tetracyclines	Apoptosis in neuronal degeneration
Q9BZQ4	NMNAT2	Nicotinamide mononucleotide adenylyltransferase 2	null	Apoptosis in neuronal degeneration
Q93045	STMN2	Stathmin-2	null	Apoptosis in neuronal degeneration
P80370	DLK1	Protein delta homolog 1	null	Apoptosis in neuronal degeneration
P38936	CDKN1A	Cyclin-dependent kinase inhibitor 1	null	Apoptosis in neuronal degeneration
P04179	SOD2	Superoxide dismutase [Mn], mitochondrial	Central Nervous System Stimulants,Indicators and Reagents,Not Available	Apoptosis in neuronal degeneration
O15264	MAPK13	Mitogen-activated protein kinase 13	null	Apoptosis in neuronal degeneration
Q9BXH1	BBC3	Bcl-2-binding component 3	null	Apoptosis in neuronal degeneration
Q16611	BAK1	Bcl-2 homologous antagonist/killer	null	Apoptosis in neuronal degeneration
P15336	ATF2	Cyclic AMP-dependent transcription factor ATF-2	null	Apoptosis in neuronal degeneration
P53778	MAPK12	Mitogen-activated protein kinase 12	Indicators and Reagents,Not Available	Apoptosis in neuronal degeneration
P05412	JUN	Transcription factor AP-1	Angiotensin II Receptor Antagonists,Angiotensin II Type 1 Receptor Blockers,Antihypertensive Agents,Antineoplastic Agents,Antineoplastic Agents, Phytogenic,Homeopathic Agents,Tubulin Modulators	Apoptosis in neuronal degeneration
Q15759	MAPK11	Mitogen-activated protein kinase 11	null	Apoptosis in neuronal degeneration
P30405	PPIF	Peptidyl-prolyl cis-trans isomerase F, mitochondrial	Analgesics, Non-Narcotic,Cryoprotective Agents,Dietary supplement,Free Radical Scavengers,Micronutrient,Non-Essential Amino Acids,Not Available,Solvents	Apoptosis in neuronal degeneration; Mitochondrial-related events in neuronal degeneration; Necrosis of degenerating neurons
P25445	FAS	Tumor necrosis factor receptor superfamily member 6	null	Apoptosis in neuronal degeneration; Necrosis of degenerating neurons
P09874	PARP1	Poly [ADP-ribose] polymerase 1	Enzyme Inhibitors,Not Available,Vitamin B Complex	Apoptosis in neuronal degeneration; Necrosis of degenerating neurons
P00441	SOD1	Superoxide dismutase [Cu-Zn]	Not Available	Apoptosis in neuronal degeneration; Necrosis of degenerating neurons
P48023	FASLG	Tumor necrosis factor ligand superfamily member 6	null	Apoptosis in neuronal degeneration; Necrosis of degenerating neurons
Q07812	BAX	Apoptosis regulator BAX	null	Apoptosis in neuronal degeneration; Necrosis of degenerating neurons
Q9UN37	VPS4A	Vacuolar protein sorting-associated protein 4A	null	Autophagy after root avulsion
Q9UBN7	HDAC6	Histone deacetylase 6	Anticarcinogenic Agents,Antineoplastic Agents,Enzyme Inhibitors	Autophagy after root avulsion
Q9HD42	CHMP1A	Charged multivesicular body protein 1a	null	Autophagy after root avulsion
Q9BXW4	MAP1LC3C	Microtubule-associated proteins 1A/1B light chain 3C	null	Autophagy after root avulsion
Q9BV40	VAMP8	Vesicle-associated membrane protein 8	null	Autophagy after root avulsion
Q9BRG1	VPS25	Vacuolar protein-sorting-associated protein 25	null	Autophagy after root avulsion
Q8WUX9	CHMP7	Charged multivesicular body protein 7	null	Autophagy after root avulsion
Q8NEB9	PIK3C3	Phosphatidylinositol 3-kinase catalytic subunit type 3	Not Available	Autophagy after root avulsion
Q7LBR1	CHMP1B	Charged multivesicular body protein 1b	null	Autophagy after root avulsion
Q6ZNE5	ATG14	Beclin 1-associated autophagy-related key regulator	null	Autophagy after root avulsion
P54619	PRKAG1	5'-AMP-activated protein kinase subunit gamma-1	null	Autophagy after root avulsion
P37198	NUP62	Nuclear pore glycoprotein p62	null	Autophagy after root avulsion
O95817	BAG3	BAG family molecular chaperone regulator 3	null	Autophagy after root avulsion
Q9Y3E7	VPS24	Charged multivesicular body protein 3	null	Autophagy after root avulsion
Q9UNE7	STUB1	E3 ubiquitin-protein ligase CHIP	null	Autophagy after root avulsion
Q9UEU0	VTI1B	Vesicle transport through interaction with t-SNAREs homolog 1B	null	Autophagy after root avulsion
Q9H7P6	FAM125B	Multivesicular body subunit 12B	null	Autophagy after root avulsion
Q9H270	VPS11	Vacuolar protein sorting-associated protein 11 homolog	null	Autophagy after root avulsion
Q9BSB4	ATG101	Autophagy-related protein 101	null	Autophagy after root avulsion
Q96NA2	RILP	Rab-interacting lysosomal protein	null	Autophagy after root avulsion
Q96AX1	VPS33A	Vacuolar protein sorting-associated protein 33A	null	Autophagy after root avulsion
Q8WVM8	SCFD1	Sec1 family domain-containing protein 1	null	Autophagy after root avulsion
Q7Z3C6	ATG9A	Autophagy-related protein 9A	null	Autophagy after root avulsion
Q13501	SQSTM1	Sequestosome-1	null	Autophagy after root avulsion
P60520	GABARAPL2	Gamma-aminobutyric acid receptor-associated protein-like 2	null	Autophagy after root avulsion
P51151	RAB9A	Ras-related protein Rab-9A	Food Preservatives,Not Available	Autophagy after root avulsion
P49754	VPS41	Vacuolar protein sorting-associated protein 41 homolog	null	Autophagy after root avulsion
Q9H444	CHMP4B	Charged multivesicular body protein 4b	null	Autophagy after root avulsion
Q9H0Y0	ATG10	Ubiquitin-like-conjugating enzyme ATG10	null	Autophagy after root avulsion
Q9BQS8	FYCO1	FYVE and coiled-coil domain-containing protein 1	null	Autophagy after root avulsion
Q96FZ7	CHMP6	Charged multivesicular body protein 6	null	Autophagy after root avulsion
Q92783	STAM	Signal transducing adapter molecule 1	null	Autophagy after root avulsion
Q92622	KIAA0226	Run domain Beclin-1 interacting and cystein-rich containing protein	null	Autophagy after root avulsion
Q8NEZ2	VPS37A	Vacuolar protein sorting-associated protein 37A	null	Autophagy after root avulsion
Q86XT2	VPS37D	Vacuolar protein sorting-associated protein 37D	null	Autophagy after root avulsion
Q86VN1	VPS36	Vacuolar protein-sorting-associated protein 36	null	Autophagy after root avulsion
Q676U5	ATG16L1	Autophagy-related protein 16-1	null	Autophagy after root avulsion
Q14457	BECN1	Beclin-1	null	Autophagy after root avulsion
P86790	C7orf28B	Vacuolar fusion protein CCZ1 homolog-like	null	Autophagy after root avulsion
P62491	RAB11A	Ras-related protein Rab-11A	Not Available	Autophagy after root avulsion
P62330	ARF6	ADP-ribosylation factor 6	Not Available	Autophagy after root avulsion
P51149	RAB7A	Ras-related protein Rab-7a	Not Available	Autophagy after root avulsion
P11142	HSPA8	Heat shock cognate 71 kDa protein	Not Available	Autophagy after root avulsion
Q9Y4P8	WIPI2	WD repeat domain phosphoinositide-interacting protein 2	null	Autophagy after root avulsion
Q9Y478	PRKAB1	5'-AMP-activated protein kinase subunit beta-1	Dietary supplement,Hypoglycemic Agents,Micronutrient	Autophagy after root avulsion
Q9UQN3	CHMP2B	Charged multivesicular body protein 2b	null	Autophagy after root avulsion
Q9UJY1	HSPB8	Heat shock protein beta-8	null	Autophagy after root avulsion
Q9P2Y5	UVRAG	UV radiation resistance-associated gene protein	null	Autophagy after root avulsion
Q9P253	VPS18	Vacuolar protein sorting-associated protein 18 homolog	null	Autophagy after root avulsion
Q9NR31	SAR1A	GTP-binding protein SAR1a	null	Autophagy after root avulsion
Q9H267	VPS33B	Vacuolar protein sorting-associated protein 33B	null	Autophagy after root avulsion
Q9C0C7	AMBRA1	Activating molecule in BECN1-regulated autophagy protein 1	null	Autophagy after root avulsion
Q9BY43	CHMP4A	Charged multivesicular body protein 4a	null	Autophagy after root avulsion
Q96H20	SNF8	Vacuolar-sorting protein SNF8	null	Autophagy after root avulsion
Q86VX9	MON1A	Vacuolar fusion protein MON1 homolog A	null	Autophagy after root avulsion
Q14694	USP10	Ubiquitin carboxyl-terminal hydrolase 10	null	Autophagy after root avulsion
Q13137	CALCOCO2	Calcium-binding and coiled-coil domain-containing protein 2	null	Autophagy after root avulsion
P62820	RAB1A	Ras-related protein Rab-1A	null	Autophagy after root avulsion
P60880	SNAP25	Synaptosomal-associated protein 25	Anti-Wrinkle Agents,Antidystonic Agents,Neuromuscular Blocking Agents	Autophagy after root avulsion
O95721	SNAP29	Synaptosomal-associated protein 29	null	Autophagy after root avulsion
O43147	SGSM2	Small G protein signaling modulator 2	null	Autophagy after root avulsion
O15498	YKT6	Synaptobrevin homolog YKT6	null	Autophagy after root avulsion
O15400	STX7	Syntaxin-7	null	Autophagy after root avulsion
Q9NZZ3		Charged multivesicular body protein 5	null	Autophagy after root avulsion
Q9H0U4	RAB1B	Ras-related protein Rab-1B	null	Autophagy after root avulsion
Q96JC1	VPS39	Vam6/Vps39-like protein	null	Autophagy after root avulsion
Q96CF2	CHMP4C	Charged multivesicular body protein 4c	null	Autophagy after root avulsion
Q96AJ9	VTI1A	Vesicle transport through interaction with t-SNAREs homolog 1A	null	Autophagy after root avulsion
Q8NAA4	ATG16L2	Autophagy-related protein 16-2	null	Autophagy after root avulsion
Q3MII6	TBC1D25	TBC1 domain family member 25	null	Autophagy after root avulsion
Q14596	NBR1	Next to BRCA1 gene 1 protein	null	Autophagy after root avulsion
Q13283	G3BP1	Ras GTPase-activating protein-binding protein 1	null	Autophagy after root avulsion
P54920	NAPA	Alpha-soluble NSF attachment protein	null	Autophagy after root avulsion
P51809	VAMP7	Vesicle-associated membrane protein 7	null	Autophagy after root avulsion
P46459	NSF	Vesicle-fusing ATPase	Not Available	Autophagy after root avulsion
P22681	CBL	E3 ubiquitin-protein ligase CBL	null	Autophagy after root avulsion
O95630	STAMBP	STAM-binding protein	null	Autophagy after root avulsion
O75385	ULK1	Serine/threonine-protein kinase ULK1	null	Autophagy after root avulsion
O75351	VPS4B	Vacuolar protein sorting-associated protein 4B	null	Autophagy after root avulsion
A5D8V6	VPS37C	Vacuolar protein sorting-associated protein 37C	null	Autophagy after root avulsion
Q9Y6I4	USP3	Ubiquitin carboxyl-terminal hydrolase 3	null	Autophagy after root avulsion
Q9H9H4	VPS37B	Vacuolar protein sorting-associated protein 37B	null	Autophagy after root avulsion
Q96EY5	FAM125A	Multivesicular body subunit 12A	null	Autophagy after root avulsion
Q5MNZ9	WIPI1	WD repeat domain phosphoinositide-interacting protein 1	null	Autophagy after root avulsion
P53990	KIAA0174	IST1 homolog	null	Autophagy after root avulsion
P07900	HSP90AA1	Heat shock protein HSP 90-alpha	Anti-Allergic Agents,Anti-Asthmatic Agents,Anti-Bacterial Agents,Anti-inflammatory Agents,Antibiotics, Antineoplastic,Antibiotics, Antitubercular,Antiviral Agents,Cysteine Proteinase Inhibitors,Enzyme Inhibitors,Not Available	Autophagy after root avulsion
O95352	ATG7	Ubiquitin-like modifier-activating enzyme ATG7	null	Autophagy after root avulsion
O94817	ATG12	Ubiquitin-like protein ATG12	null	Autophagy after root avulsion
Q9UNK0	STX8	Syntaxin-8	null	Autophagy after root avulsion
Q9UK41	VPS28	Vacuolar protein sorting-associated protein 28 homolog	null	Autophagy after root avulsion
Q9H1Y0	ATG5	Autophagy protein 5	null	Autophagy after root avulsion
Q99933	BAG1	BAG family molecular chaperone regulator 1	Not Available	Autophagy after root avulsion
Q96GC9	TMEM49	Transmembrane protein 49	null	Autophagy after root avulsion
Q8TDY2	RB1CC1	RB1-inducible coiled-coil protein 1	null	Autophagy after root avulsion
Q8IZQ1	WDFY3	WD repeat and FYVE domain-containing protein 3	null	Autophagy after root avulsion
Q7L1V2	MON1B	Vacuolar fusion protein MON1 homolog B	null	Autophagy after root avulsion
P56962	STX17	Syntaxin-17	null	Autophagy after root avulsion
P55786	NPEPPS	Puromycin-sensitive aminopeptidase	null	Autophagy after root avulsion
P13473	LAMP2	Lysosome-associated membrane glycoprotein 2	null	Autophagy after root avulsion
P11279	LAMP1	Lysosome-associated membrane glycoprotein 1	null	Autophagy after root avulsion
P08238	HSP90AB1	Heat shock protein HSP 90-beta	Antibiotics, Antifungal,Antibiotics, Antineoplastic,Antimalarials,Antiviral Agents,Cysteine Proteinase Inhibitors,Enzyme Inhibitors,Not Available	Autophagy after root avulsion
O95166	GABARAP	Gamma-aminobutyric acid receptor-associated protein	null	Autophagy after root avulsion
O75143	ATG13	Autophagy-related protein 13	null	Autophagy after root avulsion
O43633	CHMP2A	Charged multivesicular body protein 2a	null	Autophagy after root avulsion
O14964	HGS	Hepatocyte growth factor-regulated tyrosine kinase substrate	Anticoagulants,Chelating Agents	Autophagy after root avulsion
Q9Y371	SH3GLB1	Endophilin-B1	null	Autophagy after root avulsion
Q9UHD2	TBK1	Serine/threonine-protein kinase TBK1	null	Autophagy after root avulsion
Q9NT62	ATG3	Ubiquitin-like-conjugating enzyme ATG3	null	Autophagy after root avulsion
Q9HCE7	SMURF1	E3 ubiquitin-protein ligase SMURF1	null	Autophagy after root avulsion
Q9H269	VPS16	Vacuolar protein sorting-associated protein 16 homolog	null	Autophagy after root avulsion
Q9H0R8	GABARAPL1	Gamma-aminobutyric acid receptor-associated protein-like 1	null	Autophagy after root avulsion
Q9H082	RAB33B	Ras-related protein Rab-33B	null	Autophagy after root avulsion
Q99816	TSG101	Tumor susceptibility gene 101 protein	null	Autophagy after root avulsion
Q99570	PIK3R4	Phosphoinositide 3-kinase regulatory subunit 4	null	Autophagy after root avulsion
Q96KC2	ARL5B	ADP-ribosylation factor-like protein 5B	Not Available	Autophagy after root avulsion
Q96CV9	OPTN	Optineurin	null	Autophagy after root avulsion
Q93008	USP9X	Probable ubiquitin carboxyl-terminal hydrolase FAF-X	null	Autophagy after root avulsion
Q15836	VAMP3	Vesicle-associated membrane protein 3	null	Autophagy after root avulsion
Q13190	STX5	Syntaxin-5	null	Autophagy after root avulsion
P84077	ARF1	ADP-ribosylation factor 1	Cryoprotective Agents,Not Available,Solvents	Autophagy after root avulsion
P20339	RAB5A	Ras-related protein Rab-5A	Not Available	Autophagy after root avulsion
O00161	SNAP23	Synaptosomal-associated protein 23	null	Autophagy after root avulsion
P18848	ATF4	Cyclic AMP-dependent transcription factor ATF-4	null	Autophagy after root avulsion; ER stress and accumulation of misfolded proteins
P10415	BCL2	Apoptosis regulator Bcl-2	Anti-Bacterial Agents,Antimalarials,Antineoplastic Agents,Antineoplastic Agents, Phytogenic,Monoamine Oxidase Inhibitors,Neuroprotective Agents,Radiation-Sensitizing Agents,Tetracyclines,Tubulin Modulators	Autophagy after root avulsion; ER stress and accumulation of misfolded proteins
O75460	ERN1	Serine/threonine-protein kinase/endoribonuclease IRE1	Not Available	Autophagy after root avulsion; ER stress and accumulation of misfolded proteins,ER stress and accumulation of misfolded proteins
P45983	MAPK8	Mitogen-activated protein kinase 8	Not Available	Autophagy after root avulsion; ER stress and accumulation of misfolded proteins; Anoikis of degenerating neurons; Necrosis of degenerating neurons; Apoptosis in neuronal degeneration
P42345	MTOR	Serine/threonine-protein kinase mTOR	Anti-Bacterial Agents,Antibiotics, Antineoplastic,Antifungal Agents,Antifungals,Antineoplastic Agents,Immunosuppressive Agents,Macrolides,Protein Kinase Inhibitors	Autophagy after root avulsion; ER stress and accumulation of misfolded proteins; Nucleolar stress in neuronal degeneration
Q8TB45	DEPTOR	DEP domain-containing mTOR-interacting protein	null	Autophagy after root avulsion; ER stress and accumulation of misfolded proteins; Nucleolar stress in neuronal degeneration
Q8N122	RPTOR	Regulatory-associated protein of mTOR	null	Autophagy after root avulsion; ER stress and accumulation of misfolded proteins; Nucleolar stress in neuronal degeneration
Q9BVC4	MLST8	Target of rapamycin complex subunit LST8	null	Autophagy after root avulsion; ER stress and accumulation of misfolded proteins; Nucleolar stress in neuronal degeneration
Q13131	PRKAA1	5'-AMP-activated protein kinase catalytic subunit alpha-1	Dietary supplement,Hypoglycemic Agents,Micronutrient	Autophagy after root avulsion; ER stress and accumulation of misfolded proteins; Nucleolar stress in neuronal degeneration
Q96B36	AKT1S1	Proline-rich AKT1 substrate 1	null	Autophagy after root avulsion; ER stress and accumulation of misfolded proteins; Nucleolar stress in neuronal degeneration
P13500	CCL2	C-C motif chemokine 2	Antineoplastic Agents,Estrogen Antagonists	ER stress and accumulation of misfolded proteins
P10145	IL8	Interleukin-8	Anticholesteremic Agents,Antilipemic Agents,Hydroxymethylglutaryl-CoA Reductase Inhibitors	ER stress and accumulation of misfolded proteins
P30101	PDIA3	Protein disulfide-isomerase A3	null	ER stress and accumulation of misfolded proteins
Q07817	BCL2L1	Bcl-2-like protein 1	Not Available	ER stress and accumulation of misfolded proteins
P27797	CALR	Calreticulin	Adjuvants, Immunologic,Anticonvulsants,Antioxidants,Central Nervous System Depressants,Coagulants,Free Radical Scavengers,Thrombolytic Agents,Thrombotic Agents	ER stress and accumulation of misfolded proteins
P35638	DDIT3	DNA damage-inducible transcript 3 protein	null	ER stress and accumulation of misfolded proteins
P27824	CANX	Calnexin	Coagulants,Thrombolytic Agents,Thrombotic Agents	ER stress and accumulation of misfolded proteins
P11021	HSPA5	78 kDa glucose-regulated protein	Coagulants,Thrombotic Agents	ER stress and accumulation of misfolded proteins
P63244	GNB2L1	Guanine nucleotide-binding protein subunit beta-2-like 1	null	ER stress and accumulation of misfolded proteins
Q6UXS9	CASP12	Inactive caspase-12	null	ER stress and accumulation of misfolded proteins
Q12933	TRAF2	TNF receptor-associated factor 2	null	ER stress and accumulation of misfolded proteins
Q15011	HERPUD1	Homocysteine-responsive endoplasmic reticulum-resident ubiquitin-like domain member 1 protein	null	ER stress and accumulation of misfolded proteins
P08833	IGFBP1	Insulin-like growth factor-binding protein 1	null	ER stress and accumulation of misfolded proteins
P08243	ASNS	Asparagine synthetase [glutamine-hydrolyzing]	Dietary supplement,Micronutrient,Non-Essential Amino Acids	ER stress and accumulation of misfolded proteins
Q99683	MAP3K5	Mitogen-activated protein kinase kinase kinase 5	null	ER stress and accumulation of misfolded proteins; Anoikis of degenerating neurons
O43521	BCL2L11	Bcl-2-like protein 11	null	ER stress and accumulation of misfolded proteins; Anoikis of degenerating neurons
Q9NZJ5	EIF2AK3	Eukaryotic translation initiation factor 2-alpha kinase 3	null	ER stress and accumulation of misfolded proteins; Anoikis of degenerating neurons,Nucleolar stress in neuronal degeneration
P53779	MAPK10	Mitogen-activated protein kinase 10	Not Available	ER stress and accumulation of misfolded proteins; Apoptosis in neuronal degeneration; Anoikis of degenerating neurons
P45984	MAPK9	Mitogen-activated protein kinase 9	Not Available	ER stress and accumulation of misfolded proteins; Apoptosis in neuronal degeneration; Necrosis of degenerating neurons; Anoikis of degenerating neurons,Nucleolar stress in neuronal degeneration
P48454	PPP3CC	Serine/threonine-protein phosphatase 2B catalytic subunit gamma isoform	null	ER stress and accumulation of misfolded proteins; Mitochondrial-related events in neuronal degeneration
P63098	PPP3R1	Calcineurin subunit B type 1	Not Available	ER stress and accumulation of misfolded proteins; Mitochondrial-related events in neuronal degeneration
P16298	PPP3CB	Serine/threonine-protein phosphatase 2B catalytic subunit beta isoform	null	ER stress and accumulation of misfolded proteins; Mitochondrial-related events in neuronal degeneration
Q96LZ3	PPP3R2	Calcineurin subunit B type 2	Antifungal Agents,Antirheumatic Agents,Dermatologic Agents,Enzyme Inhibitors,Immunomodulatory Agents,Immunosuppressive Agents	ER stress and accumulation of misfolded proteins; Mitochondrial-related events in neuronal degeneration
Q08209	PPP3CA	Serine/threonine-protein phosphatase 2B catalytic subunit alpha isoform	Not Available	ER stress and accumulation of misfolded proteins; Mitochondrial-related events in neuronal degeneration
Q9Y3D6	FIS1	Mitochondrial fission 1 protein	null	Mitochondrial-related events in neuronal degeneration
Q96HS1	PGAM5	Serine/threonine-protein phosphatase PGAM5, mitochondrial	null	Mitochondrial-related events in neuronal degeneration
P21796	VDAC1	Voltage-dependent anion-selective channel protein 1	Not Available	Mitochondrial-related events in neuronal degeneration
O60313	OPA1	Dynamin-like 120 kDa protein, mitochondrial	null	Mitochondrial-related events in neuronal degeneration
Q99497	PARK7	Protein DJ-1	Not Available	Mitochondrial-related events in neuronal degeneration
Q12983	BNIP3	BCL2/adenovirus E1B 19 kDa protein-interacting protein 3	null	Mitochondrial-related events in neuronal degeneration
P12235	SLC25A4	ADP/ATP translocase 1	Antihypocalcemic Agents,Antineoplastic Agents,Bisphosphonates,Bone Density Conservation Agents,Dietary supplement,Micronutrient,Not Available,Osteoporosis Prophylactic	Mitochondrial-related events in neuronal degeneration
P07954	FH	Fumarate hydratase, mitochondrial	null	Mitochondrial-related events in neuronal degeneration
O00429	DNM1L	Dynamin-1-like protein	null	Mitochondrial-related events in neuronal degeneration
O95140	MFN2	Mitofusin-2	null	Mitochondrial-related events in neuronal degeneration
O60238	BNIP3L	BCL2/adenovirus E1B 19 kDa protein-interacting protein 3-like	null	Mitochondrial-related events in neuronal degeneration
Q8WTU0	DDI1	Protein DDI1 homolog 1	null	Mitochondrial-related events in neuronal degeneration
Q8IXI1	RHOT2	Mitochondrial Rho GTPase 2	null	Mitochondrial-related events in neuronal degeneration
P55072	VCP	Transitional endoplasmic reticulum ATPase	Not Available	Mitochondrial-related events in neuronal degeneration
Q9UDX5	MTFP1	Mitochondrial fission process protein 1	null	Mitochondrial-related events in neuronal degeneration
P05141	SLC25A5	ADP/ATP translocase 2	Antihypocalcemic Agents,Antineoplastic Agents,Bisphosphonates,Bone Density Conservation Agents,Osteoporosis Prophylactic	Mitochondrial-related events in neuronal degeneration
O75390	CS	Citrate synthase, mitochondrial	Anticoagulants,Chelating Agents,Not Available	Mitochondrial-related events in neuronal degeneration
P19838	NFKB1	Nuclear factor NF-kappa-B p105 subunit	Angiogenesis Inhibitors,Anti-Asthmatic Agents,Immunosuppressive Agents,Leprostatic Agents,Leukotriene Antagonists,Teratogens	Mitochondrial-related events in neuronal degeneration
Q9BXM7	PINK1	Serine/threonine-protein kinase PINK1, mitochondrial	null	Mitochondrial-related events in neuronal degeneration
Q04206	RELA	Transcription factor p65	null	Mitochondrial-related events in neuronal degeneration
P53805	RCAN1	Calcipressin-1	null	Mitochondrial-related events in neuronal degeneration
Q8IXI2	RHOT1	Mitochondrial Rho GTPase 1	null	Mitochondrial-related events in neuronal degeneration
O60260	PARK2	E3 ubiquitin-protein ligase parkin	null	Mitochondrial-related events in neuronal degeneration
Q9Y6Q1	CAPN6	Calpain-6	null	Necrosis of degenerating neurons
Q9UPR5	SLC8A2	Sodium/calcium exchanger 2	null	Necrosis of degenerating neurons
Q9NY59	SMPD3	Sphingomyelin phosphodiesterase 3	Dietary supplement,Micronutrient	Necrosis of degenerating neurons
P57103	SLC8A3	Sodium/calcium exchanger 3	null	Necrosis of degenerating neurons
P07384	CAPN1	Calpain-1 catalytic subunit	Not Available	Necrosis of degenerating neurons
Q13813	SPTAN1	Spectrin alpha chain, brain	null	Necrosis of degenerating neurons
Q01814	ATP2B2	Plasma membrane calcium-transporting ATPase 2	null	Necrosis of degenerating neurons
P17405	SMPD1	Sphingomyelin phosphodiesterase	Adrenergic Uptake Inhibitors,Antidepressants,Antidepressive Agents, Tricyclic,Enzyme Inhibitors,Norepinephrine-Reuptake Inhibitors	Necrosis of degenerating neurons
P14555	PLA2G2A	Phospholipase A2, membrane associated	Anti-inflammatory Agents,Antinematodal Agents,Antineoplastic Agents,Cardiovascular Agents,Cyclooxygenase Inhibitors,Detergents,Food Additives,Gout Suppressants,Hypnotics and Sedatives,Nonsteroidal Anti-inflammatory Agents (NSAIAs),Not Available,Phospholipase A2 Vrv-Pl-Viiia inhibitor,Solvents,Tocolytic Agents,Trypanocidal Agents	Necrosis of degenerating neurons
P14091	CTSE	Cathepsin E	null	Necrosis of degenerating neurons
P07339	CTSD	Cathepsin D	Hypoglycemic Agents,Not Available	Necrosis of degenerating neurons
P04632	CAPNS1	Calpain small subunit 1	Not Available	Necrosis of degenerating neurons
O60906	SMPD2	Sphingomyelin phosphodiesterase 2	null	Necrosis of degenerating neurons
Q15628	TRADD	Tumor necrosis factor receptor type 1-associated DEATH domain protein	null	Necrosis of degenerating neurons
Q01082	SPTBN1	Spectrin beta chain, brain 1	Not Available	Necrosis of degenerating neurons
P20807	CAPN3	Calpain-3	null	Necrosis of degenerating neurons
P20020	ATP2B1	Plasma membrane calcium-transporting ATPase 1	null	Necrosis of degenerating neurons
P09917	ALOX5	Arachidonate 5-lipoxygenase	Adjuvants,Anthelmintics,Anti-Asthmatic Agents,Anti-Bacterial Agents,Anti-Infective Agents,Anti-Ulcer Agents,Anti-inflammatory Agents,Antiarrhythmic Agents,Antineoplastic Agents,Antineoplastics, topical,Antioxidants,Antiparasitic Agents,Antirheumatic Agents,Antitubercular Agents,Antituberculosis Agents,Antiviral Agents,Cyclooxygenase Inhibitors,Dietary supplement,Enzyme Inhibitors,Filaricides,Gast…	Necrosis of degenerating neurons
P02792	FTL	Ferritin light chain	Anti-anemic Agents,Iron Supplement,Photosensitizing Agents	Necrosis of degenerating neurons
Q13158	FADD	Protein FADD	null	Necrosis of degenerating neurons
P47712	PLA2G4A	Cytosolic phospholipase A2	Adrenergic Agents,Anti-Allergic Agents,Anti-inflammatory Agents,Anticestodal Agents,Antihelmintics,Antimalarials,Antinematodal Agents,Antineoplastic Agents,Antiprotozoals,Bronchodilator Agents,Dermatologic Agents,Enzyme Inhibitors	Necrosis of degenerating neurons
P23634	ATP2B4	Plasma membrane calcium-transporting ATPase 4	null	Necrosis of degenerating neurons
O15484	CAPN5	Calpain-5	null	Necrosis of degenerating neurons
P19438	TNFRSF1A	Tumor necrosis factor receptor superfamily member 1A	Not Available	Necrosis of degenerating neurons
P07858	CTSB	Cathepsin B	Cysteine Proteinase Inhibitors,Ec: 3.4.22.1,Molecule: Cathepsin B,Neuroprotective Agents,Not Available	Necrosis of degenerating neurons
O14983	ATP2A1	Sarcoplasmic/endoplasmic reticulum calcium ATPase 1	Antioxidants,Enzyme Inhibitors,Not Available	Necrosis of degenerating neurons
Q8IUC6	TICAM1	TIR domain-containing adapter molecule 1	null	Necrosis of degenerating neurons
P17655	CAPN2	Calpain-2 catalytic subunit	null	Necrosis of degenerating neurons
Q13546	RIPK1	Receptor-interacting serine/threonine-protein kinase 1	null	Necrosis of degenerating neurons; Anoikis of degenerating neurons
Q14790	CASP8	Caspase-8	null	Necrosis of degenerating neurons; Anoikis of degenerating neurons
P62913	RPL11	60S ribosomal protein L11	Not Available	Nucleolar stress in neuronal degeneration
O95602	POLR1A	DNA-directed RNA polymerase I subunit RPA1	null	Nucleolar stress in neuronal degeneration
Q9Y4C8	RBM19	Probable RNA-binding protein 19	null	Nucleolar stress in neuronal degeneration
Q9H5J8	TAF1D	TATA box-binding protein-associated factor RNA polymerase I subunit D	null	Nucleolar stress in neuronal degeneration
P39019	RPS19	40S ribosomal protein S19	null	Nucleolar stress in neuronal degeneration
P19338	NCL	Nucleolin	null	Nucleolar stress in neuronal degeneration
Q9BVP2	GNL3	Guanine nucleotide-binding protein-like 3	null	Nucleolar stress in neuronal degeneration
Q15572	TAF1C	TATA box-binding protein-associated factor RNA polymerase I subunit C	null	Nucleolar stress in neuronal degeneration
P08107	HSPA1B	Heat shock 70 kDa protein 1A/1B	Not Available	Nucleolar stress in neuronal degeneration
Q9H9Y6	POLR1B	DNA-directed RNA polymerase I subunit RPA2	null	Nucleolar stress in neuronal degeneration
Q15843	NEDD8	NEDD8	null	Nucleolar stress in neuronal degeneration
P46777	RPL5	60S ribosomal protein L5	null	Nucleolar stress in neuronal degeneration
Q00987	MDM2	E3 ubiquitin-protein ligase Mdm2	Not Available	Nucleolar stress in neuronal degeneration
P61254	RPL26	60S ribosomal protein L26	null	Nucleolar stress in neuronal degeneration
P23396	RPS3	40S ribosomal protein S3	null	Nucleolar stress in neuronal degeneration
P17480	UBTF	Nucleolar transcription factor 1	null	Nucleolar stress in neuronal degeneration
Q9NYV6	RRN3	RNA polymerase I-specific transcription initiation factor RRN3	null	Nucleolar stress in neuronal degeneration
Q9H6R0	DHX33	Putative ATP-dependent RNA helicase DHX33	null	Nucleolar stress in neuronal degeneration
P62829	RPL23	60S ribosomal protein L23	Not Available	Nucleolar stress in neuronal degeneration
P62081	RPS7	40S ribosomal protein S7	null	Nucleolar stress in neuronal degeneration
P24928	POLR2A	DNA-directed RNA polymerase II subunit RPB1	null	Nucleolar stress in neuronal degeneration
Q9NZM5	GLTSCR2	Glioma tumor suppressor candidate region gene 2 protein	null	Nucleolar stress in neuronal degeneration
Q9H583	HEATR1	HEAT repeat-containing protein 1	null	Nucleolar stress in neuronal degeneration
Q9GZL7	WDR12	Ribosome biogenesis protein WDR12	null	Nucleolar stress in neuronal degeneration
Q8N726	CDKN2A	Cyclin-dependent kinase inhibitor 2A, isoform 4	null	Nucleolar stress in neuronal degeneration
Q6WBX8	RAD9B	Cell cycle checkpoint control protein RAD9B	null	Nucleolar stress in neuronal degeneration
Q53T94	TAF1B	TATA box-binding protein-associated factor RNA polymerase I subunit B	null	Nucleolar stress in neuronal degeneration
Q15573	TAF1A	TATA box-binding protein-associated factor RNA polymerase I subunit A	null	Nucleolar stress in neuronal degeneration
Q14137	BOP1	Ribosome biogenesis protein BOP1	null	Nucleolar stress in neuronal degeneration
P54646	PRKAA2	5'-AMP-activated protein kinase catalytic subunit alpha-2	null	Nucleolar stress in neuronal degeneration
P06748	NPM1	Nucleophosmin	Anti-acne Agents,Anticancer Agents,Antineoplastic Agents,Dermatologic Agents,Keratolytic Agents,Prodrugs,Skin and Mucous Membrane Agents,Teratogens	Nucleolar stress in neuronal degeneration
O00541	PES1	Pescadillo homolog	null	Nucleolar stress in neuronal degeneration
P28482	MAPK1	Mitogen-activated protein kinase 1	Adrenergic beta-Agonists,Antineoplastic Agents,Bronchodilator Agents,Cardiotonic Agents,Enzyme Inhibitors,Homeopathic Agents,Indicators and Reagents,Not Available,Sympathomimetic,Sympathomimetics	Nucleolar stress in neuronal degeneration; Anoikis of degenerating neurons
P27361	MAPK3	Mitogen-activated protein kinase 3	Analgesics,Analgesics, Non-Narcotic,Anti-inflammatory Agents,Antineoplastic Agents,Antipyretics,Cyclooxygenase Inhibitors,Enzyme Inhibitors,Homeopathic Agents,Nonsteroidal Anti-inflammatory Agents (NSAIAs),Not Available	Nucleolar stress in neuronal degeneration; Anoikis of degenerating neurons
Q9Y6E7	SIRT4	NAD-dependent ADP-ribosyltransferase sirtuin-4	null	null
Q9Y6D9	MAD1L1	Mitotic spindle assembly checkpoint protein MAD1	null	null
Q9Y617	PSAT1	Phosphoserine aminotransferase	Anti-inflammatory Agents,Dietary supplement,Essential Vitamin,Micronutrient,Non-Essential Amino Acids,Vitamin B Complex,Vitamins (Vitamin B Complex)	null
Q9Y5Q9	GTF3C3	General transcription factor 3C polypeptide 3	null	null
Q9Y5J5	PHLDA3	Pleckstrin homology-like domain family A member 3	null	null
Q9Y5J1	UTP18	U3 small nucleolar RNA-associated protein 18 homolog	null	null
Q9Y5A7	NUB1	NEDD8 ultimate buster 1	null	null
Q9Y561	LRP12	Low-density lipoprotein receptor-related protein 12	null	null
Q9Y4X3	CCL27	C-C motif chemokine 27	null	null
Q9Y4K4	MAP4K5	Mitogen-activated protein kinase kinase kinase kinase 5	null	null
Q9Y4I1	MYO5A	Myosin-Va	null	null
Q9Y4G8	RAPGEF2	Rap guanine nucleotide exchange factor 2	null	null
Q9Y4C2	FAM115A	Protein FAM115A	null	null
Q9Y3E1	HDGFRP3	Hepatoma-derived growth factor-related protein 3	null	null
Q9Y3B4	SF3B14	Pre-mRNA branch site protein p14	null	null
Q9Y2X8	UBE2D4	Ubiquitin-conjugating enzyme E2 D4	null	null
Q9Y297	BTRC	F-box/WD repeat-containing protein 1A	null	null
Q9Y265	RUVBL1	RuvB-like 1	null	null
Q9UQQ2	SH2B3	SH2B adapter protein 3	null	null
Q9UQK1	PPP1R3C	Protein phosphatase 1 regulatory subunit 3C	null	null
Q9UPY6	WASF3	Wiskott-Aldrich syndrome protein family member 3	null	null
Q9UPT5	EXOC7	Exocyst complex component 7	null	null
Q9UPN7	PPP6R1	Serine/threonine-protein phosphatase 6 regulatory subunit 1	null	null
Q9UNN5	FAF1	FAS-associated factor 1	null	null
Q9UNH5	CDC14A	Dual specificity protein phosphatase CDC14A	null	null
Q9UNA4	POLI	DNA polymerase iota	null	null
Q9UN86	G3BP2	Ras GTPase-activating protein-binding protein 2	null	null
Q9UM22	EPDR1	Mammalian ependymin-related protein 1	null	null
Q9UM11	FZR1	Fizzy-related protein homolog	null	null
Q9UL25	RAB21	Ras-related protein Rab-21	null	null
Q9UKV8	EIF2C2	Protein argonaute-2	null	null
Q9UJY5	GGA1	ADP-ribosylation factor-binding protein GGA1	null	null
Q9UJY4	GGA2	ADP-ribosylation factor-binding protein GGA2	null	null
Q9UI30	TRMT112	tRNA methyltransferase 112 homolog	null	null
Q9UHY8	FEZ2	Fasciculation and elongation protein zeta-2	null	null
Q9UHX1	PUF60	Poly(U)-binding-splicing factor PUF60	null	null
Q9UHF4	IL20RA	Interleukin-20 receptor subunit alpha	null	null
Q9UH99	SUN2	SUN domain-containing protein 2	null	null
Q9UGM3	DMBT1	Deleted in malignant brain tumors 1 protein	null	null
Q9UG56	PISD	Phosphatidylserine decarboxylase proenzyme	Dietary supplement,Micronutrient	null
Q9UF47	DNAJC5B	DnaJ homolog subfamily C member 5B	null	null
Q9UDY8	MALT1	Mucosa-associated lymphoid tissue lymphoma translocation protein 1	null	null
Q9UBU9	NXF1	Nuclear RNA export factor 1	null	null
Q9UBL6	CPNE7	Copine-7	null	null
Q9UBF8	PI4KB	Phosphatidylinositol 4-kinase beta	null	null
Q9P286	PAK7	Serine/threonine-protein kinase PAK 7	null	null
Q9P1W9	PIM2	Serine/threonine-protein kinase pim-2	null	null
Q9P0J0	NDUFA13	NADH dehydrogenase [ubiquinone] 1 alpha subcomplex subunit 13	Dietary supplement,Micronutrient	null
Q9NZM3	ITSN2	Intersectin-2	null	null
Q9NZ45	CISD1	CDGSH iron-sulfur domain-containing protein 1	null	null
Q9NZ20	PLA2G3	Group 3 secretory phospholipase A2	null	null
Q9NYT6	ZNF226	Zinc finger protein 226	null	null
Q9NYM9	BET1L	BET1-like protein	null	null
Q9NYJ8	TAB2	TGF-beta-activated kinase 1 and MAP3K7-binding protein 2	null	null
Q9NY33	DPP3	Dipeptidyl peptidase 3	null	null
Q9NVZ3	NECAP2	Adaptin ear-binding coat-associated protein 2	null	null
Q9NSI8	SAMSN1	SAM domain-containing protein SAMSN-1	null	null
Q9NS56	TOPORS	E3 ubiquitin-protein ligase Topors	null	null
Q9NR71	ASAH2	Neutral ceramidase	null	null
Q9NR50	EIF2B3	Translation initiation factor eIF-2B subunit gamma	null	null
Q9NR45	NANS	Sialic acid synthase	null	null
Q9NQX3	GPHN	Gephyrin	Antibacterial Agents,Enzyme Inhibitors,Not Available	null
Q9NPB9	CCRL1	C-C chemokine receptor type 11	null	null
Q9HC73	CRLF2	Cytokine receptor-like factor 2	null	null
Q9HBM1	SPC25	Kinetochore protein Spc25	null	null
Q9HBE5	IL21R	Interleukin-21 receptor	null	null
Q9HAW0	BRF2	Transcription factor IIIB 50 kDa subunit	null	null
Q9H900	ZWILCH	Protein zwilch homolog	null	null
Q9H857	NT5DC2	5'-nucleotidase domain-containing protein 2	null	null
Q9H7P9	PLEKHG2	Pleckstrin homology domain-containing family G member 2	null	null
Q9H598	SLC32A1	Vesicular inhibitory amino acid transporter	Dietary supplement,Glycine Agents,Micronutrient,Non-Essential Amino Acids	null
Q9H3R5	CENPH	Centromere protein H	null	null
Q9H3H9	TCEAL2	Transcription elongation factor A protein-like 2	null	null
Q9H1R3	MYLK2	Myosin light chain kinase 2, skeletal/cardiac muscle	null	null
Q9H0K1	SIK2	Serine/threonine-protein kinase SIK2	null	null
Q9H0H5	RACGAP1	Rac GTPase-activating protein 1	null	null
Q9H0E3	SAP130	Histone deacetylase complex subunit SAP130	null	null
Q9H078	CLPB	Caseinolytic peptidase B protein homolog	null	null
Q9H008	LHPP	Phospholysine phosphohistidine inorganic pyrophosphate phosphatase	null	null
Q9C099	LRRCC1	Leucine-rich repeat and coiled-coil domain-containing protein 1	null	null
Q9C000	NLRP1	NACHT, LRR and PYD domains-containing protein 1	null	null
Q9BZM1	PLA2G12A	Group XIIA secretory phospholipase A2	null	null
Q9BYJ9	YTHDF1	YTH domain family protein 1	null	null
Q9BYG4	PARD6G	Partitioning defective 6 homolog gamma	null	null
Q9BXI3	NT5C1A	Cytosolic 5'-nucleotidase 1A	null	null
Q9BXA6	TSSK6	Testis-specific serine/threonine-protein kinase 6	null	null
Q9BW27	NUP85	Nuclear pore complex protein Nup85	null	null
Q9BVV2	C20orf195	Uncharacterized protein C20orf195	null	null
Q9BV68	RNF126	RING finger protein 126	null	null
Q9BUB5	MKNK1	MAP kinase-interacting serine/threonine-protein kinase 1	null	null
Q9BT92	TCHP	Trichoplein keratin filament-binding protein	null	null
Q9BT78	COPS4	COP9 signalosome complex subunit 4	null	null
Q9BRX2	PELO	Protein pelota homolog	null	null
Q9BQE4	SELS	Selenoprotein S	null	null
Q9BPU9	B9D2	B9 domain-containing protein 2	null	null
Q99952	PTPN18	Tyrosine-protein phosphatase non-receptor type 18	null	null
Q99828	CIB1	Calcium and integrin-binding protein 1	null	null
Q99741	CDC6	Cell division control protein 6 homolog	null	null
Q99717	SMAD5	Mothers against decapentaplegic homolog 5	null	null
Q99613	EIF3CL	Eukaryotic translation initiation factor 3 subunit C	null	null
Q99502	EYA1	Eyes absent homolog 1	null	null
Q99102	MUC4	Mucin-4	null	null
Q99075	HBEGF	Proheparin-binding EGF-like growth factor	null	null
Q96SI1	KCTD15	BTB/POZ domain-containing protein KCTD15	null	null
Q96S44	TP53RK	TP53-regulating kinase	null	null
Q96P20	NLRP3	NACHT, LRR and PYD domains-containing protein 3	null	null
Q96NW4	ANKRD27	Ankyrin repeat domain-containing protein 27	null	null
Q96M96	FGD4	FYVE, RhoGEF and PH domain-containing protein 4	null	null
Q96LR2	C1orf190	Uncharacterized protein C1orf190	null	null
Q96JB8	MPP4	MAGUK p55 subfamily member 4	null	null
Q96IF1	JUB	Protein ajuba	null	null
Q96I34	PPP1R16A	Protein phosphatase 1 regulatory subunit 16A	null	null
Q96HR8	NAF1	H/ACA ribonucleoprotein complex non-core subunit NAF1	null	null
Q96HD9	ACY3	Aspartoacylase-2	Dietary supplement,Micronutrient,Non-Essential Amino Acids	null
Q96G74	OTUD5	OTU domain-containing protein 5	null	null
Q96FW1	OTUB1	Ubiquitin thioesterase OTUB1	null	null
Q96F24	NRBF2	Nuclear receptor-binding factor 2	null	null
Q96EY4	C4orf43	UPF0534 protein C4orf43	null	null
Q96EV8	DTNBP1	Dysbindin	null	null
Q96EP1	CHFR	E3 ubiquitin-protein ligase CHFR	null	null
Q96EE3	SEH1L	Nucleoporin SEH1	null	null
Q96DI7	SNRNP40	U5 small nuclear ribonucleoprotein 40 kDa protein	null	null
Q96CB9	NSUN4	Putative methyltransferase NSUN4	null	null
Q96CA5		Baculoviral IAP repeat-containing protein 7	null	null
Q96BK5	PINX1	PIN2/TERF1-interacting telomerase inhibitor 1	null	null
Q96B86	RGMA	Repulsive guidance molecule A	null	null
Q96AE4	FUBP1	Far upstream element-binding protein 1	null	null
Q969F0	FATE1	Fetal and adult testis-expressed transcript protein	null	null
Q92985	IRF7	Interferon regulatory factor 7	null	null
Q92956	TNFRSF14	Tumor necrosis factor receptor superfamily member 14	null	null
Q92796	DLG3	Disks large homolog 3	null	null
Q92769	HDAC2	Histone deacetylase 2	Anticarcinogenic Agents,Anticholesteremic Agents,Antineoplastic Agents,Enzyme Inhibitors,HMG-CoA Reductase Inhibitors,Hydroxymethylglutaryl-CoA Reductase Inhibitors	null
Q92621	NUP205	Nuclear pore complex protein Nup205	null	null
Q92547	TOPBP1	DNA topoisomerase 2-binding protein 1	null	null
Q8WZ42	TTN	Titin	null	null
Q8WYP5	AHCTF1	Protein ELYS	null	null
Q8WYA6	CTNNBL1	Beta-catenin-like protein 1	null	null
Q8WXU2	DYX1C1	Dyslexia susceptibility 1 candidate gene 1 protein	null	null
Q8WXD9	CASKIN1	Caskin-1	null	null
Q8WXA9	SREK1	Splicing regulatory glutamine/lysine-rich protein 1	null	null
Q8WVD3	RNF138	E3 ubiquitin-protein ligase RNF138	null	null
Q8WV92	MITD1	MIT domain-containing protein 1	null	null
Q8WUD6	CHPT1	Cholinephosphotransferase 1	null	null
Q8TEB7	RNF128	E3 ubiquitin-protein ligase RNF128	null	null
Q8TDH9	MUTED	Protein Muted homolog	null	null
Q8TD86	CALML6	Calmodulin-like protein 6	null	null
Q8TCU4	ALMS1	Alstrom syndrome protein 1	null	null
Q8NHG7	SVIP	Small VCP/p97-interacting protein	null	null
Q8NE71	ABCF1	ATP-binding cassette sub-family F member 1	null	null
Q8ND90	PNMA1	Paraneoplastic antigen Ma1	null	null
Q8ND25	ZNRF1	E3 ubiquitin-protein ligase ZNRF1	null	null
Q8N9N5	BANP	Protein BANP	null	null
Q8N653	LZTR1	Leucine-zipper-like transcriptional regulator 1	null	null
Q8N4N8	KIF2B	Kinesin-like protein KIF2B	null	null
Q8N163	KIAA1967	Protein KIAA1967	null	null
Q8IYI6	EXOC8	Exocyst complex component 8	null	null
Q8IYF1	TCEB3B	RNA polymerase II transcription factor SIII subunit A2	null	null
Q8IXJ6	SIRT2	NAD-dependent deacetylase sirtuin-2	null	null
Q8IW19	APLF	Aprataxin and PNK-like factor	null	null
Q8IU57	IL28RA	Interleukin-28 receptor subunit alpha	null	null
Q86Y07	VRK2	Serine/threonine-protein kinase VRK2	null	null
Q86X55	CARM1	Histone-arginine methyltransferase CARM1	null	null
Q86UW7	CADPS2	Calcium-dependent secretion activator 2	null	null
Q86UQ8	NFE4	Transcription factor NF-E4	null	null
Q86TM6	SYVN1	E3 ubiquitin-protein ligase synoviolin	null	null
Q7Z7E8	UBE2Q1	Ubiquitin-conjugating enzyme E2 Q1	null	null
Q7Z6M1	RABEPK	Rab9 effector protein with kelch motifs	null	null
Q7Z6J4	FGD2	FYVE, RhoGEF and PH domain-containing protein 2	null	null
Q7Z2E3	APTX	Aprataxin	null	null
Q71F23	MLF1IP	Centromere protein U	null	null
Q70EL1	USP54	Inactive ubiquitin carboxyl-terminal hydrolase 54	null	null
Q6ZVK8	NUDT18	Nucleoside diphosphate-linked moiety X motif 18	null	null
Q6UB35	MTHFD1L	Monofunctional C1-tetrahydrofolate synthase, mitochondrial	null	null
Q6R6M4	USP17L2	Ubiquitin carboxyl-terminal hydrolase 17-like protein 2	null	null
Q6PID8	KLHDC10	Kelch domain-containing protein 10	null	null
Q6MZP7	LIN54	Protein lin-54 homolog	null	null
Q6I9Y2	THOC7	THO complex subunit 7 homolog	null	null
Q6FIF0	ZFAND6	AN1-type zinc finger protein 6	null	null
Q69BL8			null	null
Q5VWX1	KHDRBS2	KH domain-containing, RNA-binding, signal transduction-associated protein 2	null	null
Q5T2W1	PDZK1	Na(+)/H(+) exchange regulatory cofactor NHE-RF3	null	null
Q5RL73	C7orf64	UPF0712 protein C7orf64	null	null
Q5QJU3	ACER2	Alkaline ceramidase 2	null	null
Q5JY77	GPRASP1	G-protein coupled receptor-associated sorting protein 1	null	null
Q5HYW3	RGAG4	Retrotransposon gag domain-containing protein 4	null	null
Q53NU8			null	null
Q52LJ0	FAM98B	Protein FAM98B	null	null
Q3ZCQ8	TIMM50	Mitochondrial import inner membrane translocase subunit TIM50	null	null
Q3V6T2	CCDC88A	Girdin	null	null
Q3LIE5	C17orf48	Manganese-dependent ADP-ribose/CDP-alcohol diphosphatase	null	null
Q3KZ27			null	null
Q2VPB7		Uncharacterized protein DKFZp761E198	null	null
Q16832	DDR2	Discoidin domain-containing receptor 2	null	null
Q16763	UBE2S	Ubiquitin-conjugating enzyme E2 S	null	null
Q16695	HIST3H3	Histone H3.1t	null	null
Q16637	SMN2	Survival motor neuron protein	null	null
Q16623	STX1A	Syntaxin-1A	null	null
Q16520	BATF	Basic leucine zipper transcriptional factor ATF-like	null	null
Q16352	INA	Alpha-internexin	null	null
Q16236	NFE2L2	Nuclear factor erythroid 2-related factor 2	null	null
Q15910	EZH2	Histone-lysine N-methyltransferase EZH2	null	null
Q15599	SLC9A3R2	Na(+)/H(+) exchange regulatory cofactor NHE-RF2	null	null
Q15554	TERF2	Telomeric repeat-binding factor 2	null	null
Q15428	SF3A2	Splicing factor 3A subunit 2	null	null
Q15361	TTF1	Transcription termination factor 1	null	null
Q15326	ZMYND11	Zinc finger MYND domain-containing protein 11	null	null
Q15262	PTPRK	Receptor-type tyrosine-protein phosphatase kappa	null	null
Q15018	FAM175B	BRISC complex subunit Abro1	null	null
Q14957	GRIN2C	Glutamate [NMDA] receptor subunit epsilon-3	Adjuvants,Adjuvants, Anesthesia,Analgesics,Analgesics, Opioid,Anesthetics, Dissociative,Dietary supplement,Glycine Agents,Micronutrient,Narcotics,Neuroprotective Agents,Non-Essential Amino Acids,Opiate Agonists	null
Q14683	SMC1A	Structural maintenance of chromosomes protein 1A	null	null
Q14671	PUM1	Pumilio homolog 1	Not Available	null
Q14644	RASA3	Ras GTPase-activating protein 3	null	null
Q14563	SEMA3A	Semaphorin-3A	null	null
Q14397	GCKR	Glucokinase regulatory protein	null	null
Q14258	TRIM25	E3 ubiquitin/ISG15 ligase TRIM25	null	null
Q14247	CTTN	Src substrate cortactin	null	null
Q14209	E2F2	Transcription factor E2F2	null	null
Q14186	TFDP1	Transcription factor Dp-1	null	null
Q14134	TRIM29	Tripartite motif-containing protein 29	null	null
Q14118	DAG1	Dystroglycan	null	null
Q14116	IL18	Interleukin-18	null	null
Q14019	COTL1	Coactosin-like protein	null	null
Q13619	CUL4A	Cullin-4A	null	null
Q13576	IQGAP2	Ras GTPase-activating-like protein IQGAP2	null	null
Q13561	DCTN2	Dynactin subunit 2	null	null
Q13490	BIRC2	Baculoviral IAP repeat-containing protein 2	null	null
Q13480	GAB1	GRB2-associated-binding protein 1	null	null
Q13469	NFATC2	Nuclear factor of activated T-cells, cytoplasmic 2	null	null
Q13428	TCOF1	Treacle protein	null	null
Q13370	PDE3B	cGMP-inhibited 3',5'-cyclic phosphodiesterase B	Anticarcinogenic Agents,Antimutagenic Agents,Antineoplastic Agents, Phytogenic,Antioxidants,Enzyme Inhibitors,Not Available,Platelet Aggregation Inhibitors	null
Q13268	DHRS2	Dehydrogenase/reductase SDR family member 2	null	null
Q13155	AIMP2	Aminoacyl tRNA synthase complex-interacting multifunctional protein 2	null	null
Q13151	HNRNPA0	Heterogeneous nuclear ribonucleoprotein A0	null	null
Q13111	CHAF1A	Chromatin assembly factor 1 subunit A	null	null
Q13107	USP4	Ubiquitin carboxyl-terminal hydrolase 4	null	null
Q13094	LCP2	Lymphocyte cytosolic protein 2	null	null
Q13045	FLII	Protein flightless-1 homolog	null	null
Q13042	CDC16	Cell division cycle protein 16 homolog	null	null
Q12988	HSPB3	Heat shock protein beta-3	null	null
Q12931	TRAP1	Heat shock protein 75 kDa, mitochondrial	null	null
Q12913	PTPRJ	Receptor-type tyrosine-protein phosphatase eta	null	null
Q12800	TFCP2	Alpha-globin transcription factor CP2	null	null
Q12788	TBL3	Transducin beta-like protein 3	null	null
Q08462	ADCY2	Adenylate cyclase type 2	Not Available	null
Q08426	EHHADH	Peroxisomal bifunctional enzyme	Dietary supplement,Micronutrient	null
Q07889	SOS1	Son of sevenless homolog 1	null	null
Q07020	RPL18	60S ribosomal protein L18	null	null
Q06587	RING1	E3 ubiquitin-protein ligase RING1	null	null
Q05193	DNM1	Dynamin-1	null	null
Q05086	UBE3A	Ubiquitin-protein ligase E3A	null	null
Q04725	TLE2	Transducin-like enhancer protein 2	null	null
Q03933	HSF2	Heat shock factor protein 2	null	null
Q02878	RPL6	60S ribosomal protein L6	null	null
Q02818	NUCB1	Nucleobindin-1	null	null
Q01959	SLC6A3	Sodium-dependent dopamine transporter	Adrenergic Agents,Adrenergic Uptake Inhibitors,Amphetamines,Analgesics,Anesthetics,Anesthetics, Local,Anorexigenic Agents,Anti-Allergic Agents,Antidepressants,Antidepressive Agents,Antidepressive Agents, Second-Generation,Antidepressive Agents, Tricyclic,Antidyskinetics,Antihistamines,Antiparkinson Agents,Antipruritics,Antipsychotic Agents,Appetite Depressants,Bronchodilator Agents,Cardiotonic Ag…	null
Q01469	FABP5	Fatty acid-binding protein, epidermal	null	null
Q01094	E2F1	Transcription factor E2F1	null	null
Q00839	HNRNPU	Heterogeneous nuclear ribonucleoprotein U	null	null
Q00341	HDLBP	Vigilin	null	null
P83881	RPL36A	60S ribosomal protein L36a	null	null
P78470			Anabolic Agents,Hormone Replacement Agents	null
P78356	PIP4K2B	Phosphatidylinositol-5-phosphate 4-kinase type-2 beta	null	null
P68104	EEF1A1	Elongation factor 1-alpha 1	Not Available	null
P63241	EIF5A	Eukaryotic translation initiation factor 5A-1	null	null
P63092	GNAS	Guanine nucleotide-binding protein G(s) subunit alpha isoforms short	Not Available	null
P62910	RPL32	60S ribosomal protein L32	null	null
P62906	RPL10A	60S ribosomal protein L10a	null	null
P62826	RAN	GTP-binding nuclear protein Ran	Not Available	null
P62256	UBE2H	Ubiquitin-conjugating enzyme E2 H	null	null
P62244	RPS15A	40S ribosomal protein S15a	null	null
P62195	PSMC5	26S protease regulatory subunit 8	null	null
P61803	DAD1	Dolichyl-diphosphooligosaccharide--protein glycosyltransferase subunit DAD1	null	null
P61513	RPL37A	60S ribosomal protein L37a	null	null
P57678	GEMIN4	Component of gems 4	null	null
P56945	BCAR1	Breast cancer anti-estrogen resistance protein 1	null	null
P56597	NME5	Nucleoside diphosphate kinase homolog 5	null	null
P56192	MARS	Methionyl-tRNA synthetase, cytoplasmic	Dietary supplement,Essential Amino Acids,Micronutrient	null
P55209	NAP1L1	Nucleosome assembly protein 1-like 1	null	null
P55196	MLLT4	Afadin	Not Available	null
P54922	ADPRH	[Protein ADP-ribosylarginine] hydrolase	null	null
P54253	ATXN1	Ataxin-1	null	null
P51841	GUCY2F	Retinal guanylyl cyclase 2	null	null
P51828	ADCY7	Adenylate cyclase type 7	null	null
P51681	CCR5	C-C chemokine receptor type 5	Anti-HIV Agents	null
P51636	CAV2	Caveolin-2	null	null
P51460	INSL3	Insulin-like 3	null	null
P51398	DAP3	28S ribosomal protein S29, mitochondrial	null	null
P50391	PPYR1	Neuropeptide Y receptor type 4	null	null
P50148	GNAQ	Guanine nucleotide-binding protein G(q) subunit alpha	null	null
P49916	LIG3	DNA ligase 3	Antibiotics, Antineoplastic,Antimetabolites	null
P49792	RANBP2	E3 SUMO-protein ligase RanBP2	null	null
P49790	NUP153	Nuclear pore complex protein Nup153	null	null
P49750	YLPM1	YLP motif-containing protein 1	null	null
P49736	MCM2	DNA replication licensing factor MCM2	null	null
P49459	UBE2A	Ubiquitin-conjugating enzyme E2 A	null	null
P49427	CDC34	Ubiquitin-conjugating enzyme E2 R1	null	null
P49366	DHPS	Deoxyhypusine synthase	Not Available	null
P49146	NPY2R	Neuropeptide Y receptor type 2	Nephropathic cystinosis therapy,Radiation-Protective Agents	null
P48651	PTDSS1	Phosphatidylserine synthase 1	Dietary supplement,Micronutrient	null
P48551	IFNAR2	Interferon alpha/beta receptor 2	Antineoplastic Agents,Antiviral Agents,Immunomodulatory Agents	null
P48546	GIPR	Gastric inhibitory polypeptide receptor	null	null
P48048	KCNJ1	ATP-sensitive inward rectifier potassium channel 1	Adrenergic Agents,Anti-Arrhythmia Agents,Antiarrhythmic Agents,Antihypertensive Agents,Hypoglycemic Agents,Immunosuppressive Agents,Sulfonylureas,Sympatholytics,Vasodilator Agents	null
P48039	MTNR1A	Melatonin receptor type 1A	Adjuvants, Immunologic,Anticonvulsants,Antioxidants,Central Nervous System Depressants,Free Radical Scavengers,Hypnotics and Sedatives	null
P46782	RPS5	40S ribosomal protein S5	null	null
P45381	ASPA	Aspartoacylase	Dietary supplement,Micronutrient,Non-Essential Amino Acids	null
P42768	WAS	Wiskott-Aldrich syndrome protein	Not Available	null
P41182	BCL6	B-cell lymphoma 6 protein	null	null
P40879	SLC26A3	Chloride anion exchanger	null	null
P40763	STAT3	Signal transducer and activator of transcription 3	Cyclooxygenase Inhibitors	null
P40227	CCT6A	T-complex protein 1 subunit zeta	null	null
P38646	HSPA9	Stress-70 protein, mitochondrial	null	null
P35968	KDR	Vascular endothelial growth factor receptor 2	Angiogenesis Inhibitors,Anticancer Agents,Antineoplastic Agents,Not Available,Protein Kinase Inhibitors	null
P35557	GCK	Glucokinase	Not Available,Sweetening Agents	null
P35250	RFC2	Replication factor C subunit 2	null	null
P32926	DSG3	Desmoglein-3	null	null
P31689	DNAJA1	DnaJ homolog subfamily A member 1	null	null
P30988	CALCR	Calcitonin receptor	Antihypocalcemic Agents,Antiosteporotic Agents,Bone Density Conservation Agents,Not Available	null
P30874	SSTR2	Somatostatin receptor type 2	Anabolic Agents,Analgesics,Antineoplastic Agents,Antineoplastic Agents, Hormonal,Gastrointestinal Agents,Hormone Replacement Agents	null
P30872	SSTR1	Somatostatin receptor type 1	Anabolic Agents,Antineoplastic Agents, Hormonal,Gastrointestinal Agents,Hormone Replacement Agents	null
P29966	MARCKS	Myristoylated alanine-rich C-kinase substrate	null	null
P29084	GTF2E2	Transcription initiation factor IIE subunit beta	null	null
P28290	SSFA2	Sperm-specific antigen 2	null	null
P27695	APEX1	DNA-(apurinic or apyrimidinic site) lyase	Anticancer Agents,Radiation-Sensitizing Agents,Schistosomicides	null
P27482	CALML3	Calmodulin-like protein 3	null	null
P25490	YY1	Transcriptional repressor protein YY1	null	null
P25098	ADRBK1	Beta-adrenergic receptor kinase 1	Dietary supplement,Micronutrient	null
P24864	CCNE1	G1/S-specific cyclin-E1	null	null
P24752	ACAT1	Acetyl-CoA acetyltransferase, mitochondrial	Anti-Infective Agents,Antirheumatic Agents,Gastrointestinal Agents,Sulfonamides	null
P24046	GABRR1	Gamma-aminobutyric acid receptor subunit rho-1	Adjuvants, Anesthesia,Anesthetics, Intravenous,Anti-anxiety Agents,Anti-barbituates,Anticonvulsants,Antidepressive Agents,Antidotes,Antiemetics,Benzodiazepines,Central Nervous System Stimulants,Convulsants,GABA Antagonists,GABA Modulators,GABA receptor antagonists,Hypnotics and Sedatives,Muscle Relaxants,Muscle Relaxants, Central,Sedative,Sedatives and Hypnotics,Stimulants	null
P23246	SFPQ	Splicing factor, proline- and glutamine-rich	null	null
P21860	ERBB3	Receptor tyrosine-protein kinase erbB-3	null	null
P21815	IBSP	Bone sialoprotein 2	null	null
P19012	KRT15	Keratin, type I cytoskeletal 15	null	null
P18615	RDBP	Negative elongation factor E	null	null
P18074	ERCC2	TFIIH basal transcription factor complex helicase XPD subunit	null	null
P17931	LGALS3	Galectin-3	Not Available	null
P17861	XBP1	X-box-binding protein 1	null	null
P16452	EPB42	Erythrocyte membrane protein band 4.2	null	null
P15880	RPS2	40S ribosomal protein S2	null	null
P15822	HIVEP1	Zinc finger protein 40	null	null
P15153	RAC2	Ras-related C3 botulinum toxin substrate 2	null	null
P13984	GTF2F2	General transcription factor IIF subunit 2	null	null
P13805	TNNT1	Troponin T, slow skeletal muscle	null	null
P13639	EEF2	Elongation factor 2	Not Available	null
P13498	CYBA	Cytochrome b-245 light chain	null	null
P11226	MBL2	Mannose-binding protein C	Not Available	null
P10644	PRKAR1A	cAMP-dependent protein kinase type I-alpha regulatory subunit	Not Available	null
P10515	DLAT	Dihydrolipoyllysine-residue acetyltransferase component of pyruvate dehydrogenase complex, mitochondrial	Antibiotics, Antifungal,Antimalarials,Antioxidants,Dietary supplement,Enzyme Inhibitors,Micronutrient	null
P09848	LCT	Lactase-phlorizin hydrolase	Antioxidants,Beta-Glucosidase A Inhibitors,Essential Vitamins,Free Radical Scavengers,Not Available,Vitamins,Vitamins (Vitamin C)	null
P09769	FGR	Tyrosine-protein kinase Fgr	null	null
P09619	PDGFRB	Beta-type platelet-derived growth factor receptor	Angiogenesis Inhibitors,Anti-Ulcer Agents,Anticancer Agents,Antineoplastic Agents,Protein Kinase Inhibitors,Topical	null
P09172	DBH	Dopamine beta-hydroxylase	Alcohol Deterrents,Antioxidants,Cardiotonic Agents,Dopamine Agents,Enzyme Inhibitors,Essential Vitamins,Free Radical Scavengers,Sympathomimetic,Sympathomimetics,Vitamins,Vitamins (Vitamin C)	null
P07949	RET	Proto-oncogene tyrosine-protein kinase receptor Ret	Not Available	null
P07585	DCN	Decorin	Buffers,Excipients	null
P06850	CRH	Corticoliberin	Diagnostic Agents,Not Available	null
P06454	PTMA	Prothymosin alpha	null	null
P05787	KRT8	Keratin, type II cytoskeletal 8	Thrombolytic Agents	null
P05413	FABP3	Fatty acid-binding protein, heart	null	null
P05198	EIF2S1	Eukaryotic translation initiation factor 2 subunit 1	null	null
P05112	IL4	Interleukin-4	null	null
P04839	CYBB	Cytochrome b-245 heavy chain	null	null
P04233	CD74	HLA class II histocompatibility antigen gamma chain	null	null
P04181	OAT	Ornithine aminotransferase, mitochondrial	Dietary supplement,Enzyme Inhibitors,Micronutrient,Non-Essential Amino Acids,Not Available,Vitamin B Complex	null
P04080	CSTB	Cystatin-B	null	null
P02760	AMBP	Protein AMBP	Imaging Agents,Serum substitutes	null
P02461	COL3A1	Collagen alpha-1(III) chain	Anti-Ulcer Agents,Topical	null
P01602	IGKV1-5	Ig kappa chain V-I region HK102	null	null
P01374	LTA	Lymphotoxin-alpha	Antirheumatic Agents,Immunomodulatory Agents	null
P01303	NPY	Neuropeptide Y	Not Available	null
P01286	GHRH	Somatoliberin	null	null
P01213	PDYN	Proenkephalin-B	null	null
P01210	PENK	Proenkephalin-A	null	null
P01040	CSTA	Cystatin-A	null	null
P00750	PLAT	Tissue-type plasminogen activator	Antifibrinolytic Agents,Antihypertensive Agents,Not Available,Thrombolytic Agents	null
P00505	GOT2	Aspartate aminotransferase, mitochondrial	Dietary supplement,Micronutrient,Non-Essential Amino Acids,Not Available,Vitamin B Complex	null
P00492	HPRT1	Hypoxanthine-guanine phosphoribosyltransferase	Antimetabolites,Antimetabolites, Antineoplastic,Antineoplastic Agents,Antirheumatic Agents,Immunosuppressive Agents,Not Available,Nucleic Acid Synthesis Inhibitors,Purine analogues	null
P00480	OTC	Ornithine carbamoyltransferase, mitochondrial	Dietary supplement,Micronutrient,Non-Essential Amino Acids,Not Available	null
O95831	AIFM1	Apoptosis-inducing factor 1, mitochondrial	Not Available	null
O95751	LDOC1	Protein LDOC1	null	null
O95477	ABCA1	ATP-binding cassette sub-family A member 1	Antiarrhythmic Agents,Anticholesteremic Agents,Antioxidants,Dietary supplement,Hypoglycemic Agents,Micronutrient,Sulfonylureas	null
O95467	GNAS	Neuroendocrine secretory protein 55	null	null
O95231	VENTX	Homeobox protein VENTX	null	null
O94827	PLEKHG5	Pleckstrin homology domain-containing family G member 5	null	null
O94762	RECQL5	ATP-dependent DNA helicase Q5	null	null
O75955	FLOT1	Flotillin-1	null	null
O75928	PIAS2	E3 SUMO-protein ligase PIAS2	null	null
O75923	DYSF	Dysferlin	null	null
O75886	STAM2	Signal transducing adapter molecule 2	null	null
O75665	OFD1	Oral-facial-digital syndrome 1 protein	null	null
O75534	CSDE1	Cold shock domain-containing protein E1	null	null
O75528	TADA3	Transcriptional adapter 3	null	null
O75506	HSBP1	Heat shock factor-binding protein 1	null	null
O75150	RNF40	E3 ubiquitin-protein ligase BRE1B	null	null
O75116	ROCK2	Rho-associated protein kinase 2	Not Available	null
O60934	NBN	Nibrin	null	null
O60896	RAMP3	Receptor activity-modifying protein 3	Not Available	null
O60784	TOM1	Target of Myb protein 1	null	null
O60716	CTNND1	Catenin delta-1	null	null
O60674	JAK2	Tyrosine-protein kinase JAK2	Not Available	null
O60603	TLR2	Toll-like receptor 2	Not Available,Vaccines	null
O60493	SNX3	Sorting nexin-3	Not Available	null
O60331	PIP5K1C	Phosphatidylinositol-4-phosphate 5-kinase type-1 gamma	null	null
O60264	SMARCA5	SWI/SNF-related matrix-associated actin-dependent regulator of chromatin subfamily A member 5	Not Available,Sweetening Agents	null
O43913	ORC5	Origin recognition complex subunit 5	null	null
O43684	BUB3	Mitotic checkpoint protein BUB3	null	null
O43665	RGS10	Regulator of G-protein signaling 10	null	null
O43602	DCX	Neuronal migration protein doublecortin	null	null
O43524	FOXO3	Forkhead box protein O3	null	null
O43491	EPB41L2	Band 4.1-like protein 2	null	null
O43298	ZBTB43	Zinc finger and BTB domain-containing protein 43	null	null
O43293	DAPK3	Death-associated protein kinase 3	Not Available	null
O43261	DLEU1	Leukemia-associated protein 1	null	null
O43157	PLXNB1	Plexin-B1	null	null
O15550	KDM6A	Lysine-specific demethylase 6A	null	null
O15446	CD3EAP	DNA-directed RNA polymerase I subunit RPA34	null	null
O15397	IPO8	Importin-8	null	null
O15372	EIF3H	Eukaryotic translation initiation factor 3 subunit H	null	null
O15327	INPP4B	Type II inositol-3,4-bisphosphate 4-phosphatase	null	null
O15230	LAMA5	Laminin subunit alpha-5	null	null
O15118	NPC1	Niemann-Pick C1 protein	null	null
O15117	FYB	FYN-binding protein	null	null
O15078	CEP290	Centrosomal protein of 290 kDa	null	null
O15068	MCF2L	Guanine nucleotide exchange factor DBS	null	null
O14980	XPO1	Exportin-1	null	null
O14950	MYL12B	Myosin regulatory light chain 12B	null	null
O14929	HAT1	Histone acetyltransferase type B catalytic subunit	null	null
O14744	PRMT5	Protein arginine N-methyltransferase 5	null	null
O14662	STX16	Syntaxin-16	null	null
O14638	ENPP3	Ectonucleotide pyrophosphatase/phosphodiesterase family member 3	null	null
O14494	PPAP2A	Lipid phosphate phosphohydrolase 1	null	null
O00764	PDXK	Pyridoxal kinase	Anti-inflammatory Agents,Dietary supplement,Essential Vitamin,Micronutrient,Not Available,Vitamin B Complex,Vitamins (Vitamin B Complex)	null
O00590	CCBP2	Chemokine-binding protein 2	null	null
O00471	EXOC5	Exocyst complex component 5	null	null
O00469	PLOD2	Procollagen-lysine,2-oxoglutarate 5-dioxygenase 2	Antioxidants,Essential Vitamins,Free Radical Scavengers,Vitamins,Vitamins (Vitamin C)	null
O00463	TRAF5	TNF receptor-associated factor 5	null	null
O00400	SLC33A1	Acetyl-coenzyme A transporter 1	null	null
O00231	PSMD11	26S proteasome non-ATPase regulatory subunit 11	null	null
O00221	NFKBIE	NF-kappa-B inhibitor epsilon	null	null
O00167	EYA2	Eyes absent homolog 2	null	null
O00165	HAX1	HCLS1-associated protein X-1	null	null
A0JLT2	MED19	Mediator of RNA polymerase II transcription subunit 19	null	null
Q9Y6W5	WASF2	Wiskott-Aldrich syndrome protein family member 2	null	null
Q9Y5V3	MAGED1	Melanoma-associated antigen D1	null	null
Q9Y5K3	PCYT1B	Choline-phosphate cytidylyltransferase B	Dietary supplement,Lipotropic Agents,Micronutrient,Nootropic Agents	null
Q9Y566	SHANK1	SH3 and multiple ankyrin repeat domains protein 1	null	null
Q9Y4L5	RNF115	E3 ubiquitin-protein ligase RNF115	null	null
Q9Y4L1	HYOU1	Hypoxia up-regulated protein 1	null	null
Q9Y4B4	RAD54L2	Helicase ARIP4	null	null
Q9Y3M8	STARD13	StAR-related lipid transfer protein 13	null	null
Q9Y3D9	MRPS23	28S ribosomal protein S23, mitochondrial	null	null
Q9Y3B9	RRP15	RRP15-like protein	null	null
Q9Y2Q3	GSTK1	Glutathione S-transferase kappa 1	Dietary supplement,Micronutrient,Not Available	null
Q9Y2P4	SLC27A6	Long-chain fatty acid transport protein 6	null	null
Q9Y2K7	KDM2A	Lysine-specific demethylase 2A	null	null
Q9Y2I6	NINL	Ninein-like protein	null	null
Q9Y259	CHKB	Choline/ethanolamine kinase	Dietary supplement,Lipotropic Agents,Micronutrient,Nootropic Agents	null
Q9Y233	PDE10A	cAMP and cAMP-inhibited cGMP 3',5'-cyclic phosphodiesterase 10A	Benzodiazepines,Not Available,Phosphodiesterase Inhibitors,Platelet Aggregation Inhibitors,Vasodilator Agents	null
Q9UQL6	HDAC5	Histone deacetylase 5	null	null
Q9UQB8	BAIAP2	Brain-specific angiogenesis inhibitor 1-associated protein 2	null	null
Q9UNL2	SSR3	Translocon-associated protein subunit gamma	null	null
Q9UM73	ALK	ALK tyrosine kinase receptor	Dietary supplement,Micronutrient	null
Q9ULK4	MED23	Mediator of RNA polymerase II transcription subunit 23	null	null
Q9UKX5	ITGA11	Integrin alpha-11	null	null
Q9UKN7	MYO15A	Myosin-XV	null	null
Q9UJX4	ANAPC5	Anaphase-promoting complex subunit 5	null	null
Q9UJX2	CDC23	Cell division cycle protein 23 homolog	null	null
Q9UIS9	MBD1	Methyl-CpG-binding domain protein 1	null	null
Q9UI26	IPO11	Importin-11	null	null
Q9UI14	RABAC1	Prenylated Rab acceptor protein 1	null	null
Q9UHB9	SRP68	Signal recognition particle 68 kDa protein	null	null
Q9UHB7	AFF4	AF4/FMR2 family member 4	null	null
Q9UH65	SWAP70	Switch-associated protein 70	null	null
Q9UGN5	PARP2	Poly [ADP-ribose] polymerase 2	Not Available	null
Q9UGI0	ZRANB1	Ubiquitin thioesterase ZRANB1	null	null
Q9UBX3	SLC25A10	Mitochondrial dicarboxylate carrier	Anti-Ulcer Agents,Dietary supplement,Micronutrient,Radiation-Protective Agents	null
Q9UBS4		DnaJ homolog subfamily B member 11	null	null
Q9P2R6	RERE	Arginine-glutamic acid dipeptide repeats protein	null	null
Q9P2H5	USP35	Ubiquitin carboxyl-terminal hydrolase 35	null	null
Q9P258	RCC2	Protein RCC2	null	null
Q9P209	CEP72	Centrosomal protein of 72 kDa	null	null
Q9P104	DOK5	Docking protein 5	null	null
Q9P0W5	SCHIP1	Schwannomin-interacting protein 1	null	null
Q9P0V3	SH3BP4	SH3 domain-binding protein 4	null	null
Q9P0U4	CXXC1	CpG-binding protein	null	null
Q9NZU7	CABP1	Calcium-binding protein 1	null	null
Q9NX47	MARCH5	E3 ubiquitin-protein ligase MARCH5	null	null
Q9NVE5	USP40	Ubiquitin carboxyl-terminal hydrolase 40	null	null
Q9NV58	RNF19A	E3 ubiquitin-protein ligase RNF19A	null	null
Q9NTW7	ZFP64	Zinc finger protein 64 homolog, isoforms 3 and 4	null	null
Q9NSP4	CENPM	Centromere protein M	null	null
Q9NSD7	RXFP3	Relaxin-3 receptor 1	null	null
Q9NRN7	AASDHPPT	L-aminoadipate-semialdehyde dehydrogenase-phosphopantetheinyl transferase	null	null
Q9NRI5	DISC1	Disrupted in schizophrenia 1 protein	null	null
Q9NR09	BIRC6	Baculoviral IAP repeat-containing protein 6	null	null
Q9NQR9	G6PC2	Glucose-6-phosphatase 2	null	null
Q9NPC3	CCNB1IP1	E3 ubiquitin-protein ligase CCNB1IP1	null	null
Q9NPB6	PARD6A	Partitioning defective 6 homolog alpha	null	null
Q9HD43	PTPRH	Receptor-type tyrosine-protein phosphatase H	null	null
Q9HC77	CENPJ	Centromere protein J	null	null
Q9HA65	TBC1D17	TBC1 domain family member 17	null	null
Q9H832	UBE2Z	Ubiquitin-conjugating enzyme E2 Z	null	null
Q9H5N1	RABEP2	Rab GTPase-binding effector protein 2	null	null
Q9H4M9	EHD1	EH domain-containing protein 1	null	null
Q9H3Z4	DNAJC5	DnaJ homolog subfamily C member 5	null	null
Q9H2V7	SPNS1	Protein spinster homolog 1	null	null
Q9H2M9	RAB3GAP2	Rab3 GTPase-activating protein non-catalytic subunit	null	null
Q9H1Q7	FAM113A	Protein FAM113A	null	null
Q9H0X9	OSBPL5	Oxysterol-binding protein-related protein 5	null	null
Q9H0T7	RAB17	Ras-related protein Rab-17	null	null
Q9H0M0	WWP1	NEDD4-like E3 ubiquitin-protein ligase WWP1	null	null
Q9GZV1	ANKRD2	Ankyrin repeat domain-containing protein 2	null	null
Q9GZT8	NIF3L1	NIF3-like protein 1	null	null
Q9C0C9	UBE2O	Ubiquitin-conjugating enzyme E2 O	null	null
Q9BYE7	PCGF6	Polycomb group RING finger protein 6	null	null
Q9BXU7	USP26	Ubiquitin carboxyl-terminal hydrolase 26	null	null
Q9BXB5	OSBPL10	Oxysterol-binding protein-related protein 10	null	null
Q9BX95	SGPP1	Sphingosine-1-phosphate phosphatase 1	null	null
Q9BUL8	PDCD10	Programmed cell death protein 10	null	null
Q9BT88	SYT11	Synaptotagmin-11	null	null
Q9BS16	CENPK	Centromere protein K	null	null
Q9BPZ7	MAPKAP1	Target of rapamycin complex 2 subunit MAPKAP1	null	null
Q9BPX3	NCAPG	Condensin complex subunit 3	null	null
Q99962	SH3GL2	Endophilin-A1	null	null
Q99819	ARHGDIG	Rho GDP-dissociation inhibitor 3	null	null
Q99805	TM9SF2	Transmembrane 9 superfamily member 2	null	null
Q99755	PIP5K1A	Phosphatidylinositol-4-phosphate 5-kinase type-1 alpha	null	null
Q99719	2005-09-01	Septin-5	null	null
Q99627	COPS8	COP9 signalosome complex subunit 8	null	null
Q99418	CYTH2	Cytohesin-2	Antibacterial Agents,Not Available	null
Q96RL1	UIMC1	BRCA1-A complex subunit RAP80	null	null
Q96RG2	PASK	PAS domain-containing serine/threonine-protein kinase	null	null
Q96Q11	TRNT1	CCA tRNA nucleotidyltransferase 1, mitochondrial	null	null
Q96PV0	SYNGAP1	Ras GTPase-activating protein SynGAP	null	null
Q96PN6	ADCY10	Adenylate cyclase type 10	null	null
Q96I24	FUBP3	Far upstream element-binding protein 3	null	null
Q96GY3	LIN37	Protein lin-37 homolog	null	null
Q96GX9	APIP	Probable methylthioribulose-1-phosphate dehydratase	null	null
Q96EQ8	RNF125	E3 ubiquitin-protein ligase RNF125	null	null
Q96CX2	KCTD12	BTB/POZ domain-containing protein KCTD12	null	null
Q969V3	NCLN	Nicalin	null	null
Q93096	PTP4A1	Protein tyrosine phosphatase type IVA 1	null	null
Q92918	MAP4K1	Mitogen-activated protein kinase kinase kinase kinase 1	null	null
Q92889	ERCC4	DNA repair endonuclease XPF	null	null
Q92879	CELF1	CUGBP Elav-like family member 1	null	null
Q92854	SEMA4D	Semaphorin-4D	null	null
Q92729	PTPRU	Receptor-type tyrosine-protein phosphatase U	null	null
Q8TDU6	GPBAR1	G-protein coupled bile acid receptor 1	null	null
Q8TD19	NEK9	Serine/threonine-protein kinase Nek9	null	null
Q8TCS8	PNPT1	Polyribonucleotide nucleotidyltransferase 1, mitochondrial	null	null
Q8TBA6	GOLGA5	Golgin subfamily A member 5	null	null
Q8TAP6	CEP76	Centrosomal protein of 76 kDa	null	null
Q8TAI7	RHEBL1	GTPase RhebL1	null	null
Q8TAF3	WDR48	WD repeat-containing protein 48	null	null
Q8TAC9	SCAMP5	Secretory carrier-associated membrane protein 5	null	null
Q8NI36	WDR36	WD repeat-containing protein 36	null	null
Q8NHW4	CCL4L2	C-C motif chemokine 4-like	null	null
Q8NFM4	ADCY4	Adenylate cyclase type 4	null	null
Q8NFJ9	BBS1	Bardet-Biedl syndrome 1 protein	null	null
Q8N7S2	DNAJC5G	DnaJ homolog subfamily C member 5G	null	null
Q8N729	NPW	Neuropeptide W	null	null
Q8N6T3	ARFGAP1	ADP-ribosylation factor GTPase-activating protein 1	null	null
Q8N1I0	DOCK4	Dedicator of cytokinesis protein 4	null	null
Q8N1F7	NUP93	Nuclear pore complex protein Nup93	null	null
Q8N142	ADSSL1	Adenylosuccinate synthetase isozyme 1	Antibiotics, Antineoplastic,Dietary supplement,Indicators and Reagents,Micronutrient,Non-Essential Amino Acids,Not Available,Teratogens	null
Q8N0S6	CENPL	Centromere protein L	null	null
Q8IY92	SLX4	Structure-specific endonuclease subunit SLX4	null	null
Q8IW41	MAPKAPK5	MAP kinase-activated protein kinase 5	null	null
Q86YC2	PALB2	Partner and localizer of BRCA2	null	null
Q86V97	KBTBD6	Kelch repeat and BTB domain-containing protein 6	null	null
Q86TN4	TRPT1	tRNA 2'-phosphotransferase 1	null	null
Q7Z4H4	ADM2	ADM2	null	null
Q7Z417	NUFIP2	Nuclear fragile X mental retardation-interacting protein 2	null	null
Q7Z3V4	UBE3B	Ubiquitin-protein ligase E3B	null	null
Q7L2Z9	CENPQ	Centromere protein Q	null	null
Q7KZF4	SND1	Staphylococcal nuclease domain-containing protein 1	null	null
Q76N89	HECW1	E3 ubiquitin-protein ligase HECW1	null	null
Q70EL4	USP43	Ubiquitin carboxyl-terminal hydrolase 43	null	null
Q6ZWP6			Not Available	null
Q6ZW49	PAXIP1	PAX-interacting protein 1	null	null
Q6ZU52	KIAA0408	Uncharacterized protein KIAA0408	null	null
Q6ZT12	UBR3	E3 ubiquitin-protein ligase UBR3	null	null
Q6UY14	ADAMTSL4	ADAMTS-like protein 4	null	null
Q6P2I7		Endogenous Borna-like N element-2	null	null
Q6P1N0	CC2D1A	Coiled-coil and C2 domain-containing protein 1A	null	null
Q6IAA8	LAMTOR1	Ragulator complex protein LAMTOR1	null	null
Q6IA14			null	null
Q66LE6	PPP2R2D	Serine/threonine-protein phosphatase 2A 55 kDa regulatory subunit B delta isoform	null	null
Q66K89	E4F1	Transcription factor E4F1	null	null
Q5VYV7	C20orf94	UPF0492 protein C20orf94	null	null
Q5VYS8	ZCCHC6	Terminal uridylyltransferase 7	null	null
Q5VXN0			null	null
Q5UIP0	RIF1	Telomere-associated protein RIF1	null	null
Q5UE93	PIK3R6	Phosphoinositide 3-kinase regulatory subunit 6	null	null
Q5U5R9	HECTD2	Probable E3 ubiquitin-protein ligase HECTD2	null	null
Q5T230	UTF1	Undifferentiated embryonic cell transcription factor 1	null	null
Q5T0N5	FNBP1L	Formin-binding protein 1-like	null	null
Q5SV14			null	null
Q5SRE5	NUP188	Nucleoporin NUP188 homolog	null	null
Q5FBB7	SGOL1	Shugoshin-like 1	null	null
Q4VCS5	AMOT	Angiomotin	null	null
Q16880	UGT8	2-hydroxyacylsphingosine 1-beta-galactosyltransferase	null	null
Q16777	HIST2H2AC	Histone H2A type 2-C	null	null
Q16548	BCL2A1	Bcl-2-related protein A1	null	null
Q16288	NTRK3	NT-3 growth factor receptor	null	null
Q16082	HSPB2	Heat shock protein beta-2	null	null
Q15714	TSC22D1	TSC22 domain family protein 1	null	null
Q15678	PTPN14	Tyrosine-protein phosphatase non-receptor type 14	null	null
Q15669	RHOH	Rho-related GTP-binding protein RhoH	null	null
Q15437	SEC23B	Protein transport protein Sec23B	null	null
Q15386	UBE3C	Ubiquitin-protein ligase E3C	null	null
Q15274	QPRT	Nicotinate-nucleotide pyrophosphorylase [carboxylating]	Antilipemic Agents,Vasodilator Agents,Vitamin B Complex,Vitamins (Vitamin B Complex)	null
Q15256	PTPRR	Receptor-type tyrosine-protein phosphatase R	null	null
Q15181	PPA1	Inorganic pyrophosphatase	Not Available	null
Q15149	PLEC	Plectin	null	null
Q15084	PDIA6	Protein disulfide-isomerase A6	null	null
Q15052	ARHGEF6	Rho guanine nucleotide exchange factor 6	null	null
Q15029	EFTUD2	116 kDa U5 small nuclear ribonucleoprotein component	null	null
Q15019	2002-09-01	Septin-2	null	null
Q14814	MEF2D	Myocyte-specific enhancer factor 2D	null	null
Q14697	GANAB	Neutral alpha-glucosidase AB	null	null
Q14684	RRP1B	Ribosomal RNA processing protein 1 homolog B	null	null
Q14444	CAPRIN1	Caprin-1	null	null
Q14296	FASTK	Fas-activated serine/threonine kinase	null	null
Q14257	RCN2	Reticulocalbin-2	null	null
Q14165	MLEC	Malectin	null	null
Q14152	EIF3A	Eukaryotic translation initiation factor 3 subunit A	null	null
Q14108	SCARB2	Lysosome membrane protein 2	null	null
Q14005	IL16	Pro-interleukin-16	null	null
Q13797	ITGA9	Integrin alpha-9	null	null
Q13683	ITGA7	Integrin alpha-7	null	null
Q13671	RIN1	Ras and Rab interactor 1	null	null
Q13642	FHL1	Four and a half LIM domains protein 1	null	null
Q13596	SNX1	Sorting nexin-1	null	null
Q13569	TDG	G/T mismatch-specific thymine DNA glycosylase	null	null
Q13547	HDAC1	Histone deacetylase 1	Anticarcinogenic Agents,Antineoplastic Agents,Enzyme Inhibitors	null
Q13522	PPP1R1A	Protein phosphatase 1 regulatory subunit 1A	null	null
Q13485	SMAD4	Mothers against decapentaplegic homolog 4	null	null
Q13443	ADAM9	Disintegrin and metalloproteinase domain-containing protein 9	null	null
Q13416	ORC2	Origin recognition complex subunit 2	null	null
Q13330	MTA1	Metastasis-associated protein MTA1	null	null
Q13324	CRHR2	Corticotropin-releasing factor receptor 2	null	null
Q13304	GPR17	Uracil nucleotide/cysteinyl leukotriene receptor	null	null
Q13286	CLN3	Battenin	null	null
Q13017	ARHGAP5	Rho GTPase-activating protein 5	null	null
Q12982	BNIP2	BCL2/adenovirus E1B 19 kDa protein-interacting protein 2	null	null
Q12802	AKAP13	A-kinase anchor protein 13	null	null
Q12796	PNRC1	Proline-rich nuclear receptor coactivator 1	null	null
Q10588	BST1	ADP-ribosyl cyclase 2	Not Available,Vitamin B Complex	null
Q0WX57	USP17M	Ubiquitin carboxyl-terminal hydrolase 17	null	null
Q08999	RBL2	Retinoblastoma-like protein 2	null	null
Q08722	CD47	Leukocyte surface antigen CD47	null	null
Q08379	GOLGA2	Golgin subfamily A member 2	null	null
Q07960	ARHGAP1	Rho GTPase-activating protein 1	null	null
Q06643	LTB	Lymphotoxin-beta	null	null
Q05516	ZBTB16	Zinc finger and BTB domain-containing protein 16	null	null
Q03188	CENPC1	Centromere protein C 1	null	null
Q02846	GUCY2D	Retinal guanylyl cyclase 1	null	null
Q02809	PLOD1	Procollagen-lysine,2-oxoglutarate 5-dioxygenase 1	Anti-Ulcer Agents,Antioxidants,Dietary supplement,Essential Vitamins,Free Radical Scavengers,Micronutrient,Radiation-Protective Agents,Vitamins,Vitamins (Vitamin C)	null
Q02252	ALDH6A1	Methylmalonate-semialdehyde dehydrogenase [acylating], mitochondrial	Dietary supplement,Micronutrient	null
Q02223	TNFRSF17	Tumor necrosis factor receptor superfamily member 17	null	null
Q02153	GUCY1B3	Guanylate cyclase soluble subunit beta-1	null	null
Q02078	MEF2A	Myocyte-specific enhancer factor 2A	null	null
Q01955	COL4A3	Collagen alpha-3(IV) chain	null	null
Q01813	PFKP	6-phosphofructokinase type C	null	null
Q01726	MC1R	Melanocyte-stimulating hormone receptor	null	null
Q01344	IL5RA	Interleukin-5 receptor subunit alpha	null	null
Q00005	PPP2R2B	Serine/threonine-protein phosphatase 2A 55 kDa regulatory subunit B beta isoform	null	null
P98171	ARHGAP4	Rho GTPase-activating protein 4	null	null
P84090	ERH	Enhancer of rudimentary homolog	null	null
P83731	RPL24	60S ribosomal protein L24	null	null
P78560	CRADD	Death domain-containing protein CRADD	null	null
P78552	IL13RA1	Interleukin-13 receptor subunit alpha-1	null	null
P78545	ELF3	ETS-related transcription factor Elf-3	null	null
P78396	CCNA1	Cyclin-A1	null	null
P78344	EIF4G2	Eukaryotic translation initiation factor 4 gamma 2	null	null
P63208	SKP1	S-phase kinase-associated protein 1	Not Available	null
P63167	DYNLL1	Dynein light chain 1, cytoplasmic	null	null
P63027	VAMP2	Vesicle-associated membrane protein 2	Antidystonic Agents	null
P62993	GRB2	Growth factor receptor-bound protein 2	Enzyme Replacement Agents,Not Available	null
P62875	POLR2L	DNA-directed RNA polymerases I, II, and III subunit RPABC5	null	null
P62837	UBE2D2	Ubiquitin-conjugating enzyme E2 D2	Not Available	null
P62807	HIST1H2BI	Histone H2B type 1-C/E/F/G/I	null	null
P62258	YWHAE	14-3-3 protein epsilon	Not Available	null
P62241	RPS8	40S ribosomal protein S8	null	null
P61619	SEC61A1	Protein transport protein Sec61 subunit alpha isoform 1	null	null
P60842	EIF4A1	Eukaryotic initiation factor 4A-I	null	null
P60174	TPI1	Triosephosphate isomerase	Analgesics, Non-Narcotic,Cryoprotective Agents,Free Radical Scavengers,Indicators and Reagents,Not Available,Solvents	null
P60059	SEC61G	Protein transport protein Sec61 subunit gamma	null	null
P57740	NUP107	Nuclear pore complex protein Nup107	null	null
P57087	JAM2	Junctional adhesion molecule B	null	null
P55854	SUMO3	Small ubiquitin-related modifier 3	null	null
P55345	PRMT2	Protein arginine N-methyltransferase 2	null	null
P55199	ELL	RNA polymerase II elongation factor ELL	null	null
P55036	PSMD4	26S proteasome non-ATPase regulatory subunit 4	null	null
P53708	ITGA8	Integrin alpha-8	null	null
P52948	NUP98	Nuclear pore complex protein Nup98-Nup96	null	null
P52735	VAV2	Guanine nucleotide exchange factor VAV2	null	null
P52594	AGFG1	Arf-GAP domain and FG repeats-containing protein 1	null	null
P51946	CCNH	Cyclin-H	null	null
P51813	BMX	Cytoplasmic tyrosine-protein kinase BMX	null	null
P51790	CLCN3	H(+)/Cl(-) exchange transporter 3	null	null
P51693	APLP1	Amyloid-like protein 1	null	null
P51677	CCR3	C-C chemokine receptor type 3	null	null
P51668	UBE2D1	Ubiquitin-conjugating enzyme E2 D1	null	null
P51572	BCAP31	B-cell receptor-associated protein 31	null	null
P51178	PLCD1	1-phosphatidylinositol-4,5-bisphosphate phosphodiesterase delta-1	Indicators and Reagents,Not Available	null
P51170	SCNN1G	Amiloride-sensitive sodium channel subunit gamma	Anti-Infective Agents, Urinary,Anti-Infectives,Antimalarials,Diuretics,Folic Acid Antagonists,Potassium-sparing Diuretics,Sodium channel blockers	null
P50990	CCT8	T-complex protein 1 subunit theta	null	null
P50591	TNFSF10	Tumor necrosis factor ligand superfamily member 10	null	null
P50406	HTR6	5-hydroxytryptamine receptor 6	Antiemetics,Antipsychotic Agents,Antipsychotics,Dopamine Antagonists,GABA Antagonists,Hallucinogens,Neuroleptics,Serotonin Agonists,Serotonin Antagonists,Serotonin Uptake Inhibitors	null
P49959	MRE11A	Double-strand break repair protein MRE11A	null	null
P49902	NT5C2	Cytosolic purine 5'-nucleotidase	Antimetabolites,Antiviral Agents,Dietary supplement,Micronutrient	null
P49841	GSK3B	Glycogen synthase kinase-3 beta	Enzyme Inhibitors,Not Available	null
P49840	GSK3A	Glycogen synthase kinase-3 alpha	null	null
P49023	PXN	Paxillin	null	null
P47897	QARS	Glutaminyl-tRNA synthetase	Dietary supplement,Micronutrient,Non-Essential Amino Acids	null
P46934	NEDD4	E3 ubiquitin-protein ligase NEDD4	null	null
P46527	CDKN1B	Cyclin-dependent kinase inhibitor 1B	null	null
P46108	CRK	Adapter molecule crk	null	null
P42858	HTT	Huntingtin	null	null
P42771	CDKN2A	Cyclin-dependent kinase inhibitor 2A, isoforms 1/2/3	null	null
P42684	ABL2	Tyrosine-protein kinase ABL2	Dietary supplement,Micronutrient,Not Available,Protein Kinase Inhibitors	null
P42336	PIK3CA	Phosphatidylinositol-4,5-bisphosphate 3-kinase catalytic subunit alpha isoform	Not Available	null
P42331	ARHGAP25	Rho GTPase-activating protein 25	null	null
P42166	TMPO	Lamina-associated polypeptide 2, isoform alpha	null	null
P41279	MAP3K8	Mitogen-activated protein kinase kinase kinase 8	null	null
P41143	OPRD1	Delta-type opioid receptor	Adjuvants,Adjuvants, Anesthesia,Adrenergic Uptake Inhibitors,Alcohol Antagonists,Analgesics,Analgesics, Non-Narcotic,Analgesics, Opioid,Anesthetics,Anesthetics, Intravenous,Anti-craving Agents,Antidepressive Agents, Tricyclic,Antidiarrheals,Antinarcotic Agents,Antiperistaltic,Antitussive Agents,Antitussives,Depressants,Hypnotics and Sedatives,Narcotic Antagonists,Narcotics,Opiate Agonists,Opiate …	null
P40818	USP8	Ubiquitin carboxyl-terminal hydrolase 8	null	null
P40145	ADCY8	Adenylate cyclase type 8	null	null
P39877	PLA2G5	Calcium-dependent phospholipase A2	null	null
P39656	DDOST	Dolichyl-diphosphooligosaccharide--protein glycosyltransferase 48 kDa subunit	null	null
P37837	TALDO1	Transaldolase	null	null
P36897	TGFBR1	TGF-beta receptor type-1	Not Available	null
P36507	MAP2K2	Dual specificity mitogen-activated protein kinase kinase 2	null	null
P36406	TRIM23	E3 ubiquitin-protein ligase TRIM23	null	null
P35858	IGFALS	Insulin-like growth factor-binding protein complex acid labile subunit	null	null
P35658	NUP214	Nuclear pore complex protein Nup214	null	null
P35609	ACTN2	Alpha-actinin-2	null	null
P35606	COPB2	Coatomer subunit beta'	null	null
P35580	MYH10	Myosin-10	null	null
P35579	MYH9	Myosin-9	null	null
P35372	OPRM1	Mu-type opioid receptor	Adjuvants,Adjuvants, Anesthesia,Alcohol Antagonists,Analgesic Antagonists,Analgesics,Analgesics, Opioid,Anesthetics,Anesthetics, Intravenous,Anti-anxiety Agents,Anti-craving Agents,Antidiarrheals,Antiemetics,Antinarcotic Agents,Antiperistaltic,Antipruritics,Antipsychotic Agents,Antipsychotics,Antitussive Agents,Antitussives,Depressants,Hypnotics and Sedatives,Morphine Antidotes,Narcotic Antagonis…	null
P35244	RPA3	Replication protein A 14 kDa subunit	null	null
P35240	NF2	Merlin	null	null
P35236	PTPN7	Tyrosine-protein phosphatase non-receptor type 7	null	null
P35232	PHB	Prohibitin	null	null
P35222	CTNNB1	Catenin beta-1	Analgesics,Analgesics, Non-Narcotic,Anti-inflammatory Agents,Antineoplastic Agents,Antipyretics,Cyclooxygenase Inhibitors,Nonsteroidal Anti-inflammatory Agents (NSAIAs),Not Available	null
P34932	HSPA4	Heat shock 70 kDa protein 4	null	null
P33992	MCM5	DNA replication licensing factor MCM5	null	null
P32927	CSF2RB	Cytokine receptor common subunit beta	Anti-Infective Agents,Antineoplastic Agents,Immunomodulatory Agents,Not Available	null
P32302	CXCR5	C-X-C chemokine receptor type 5	null	null
P32248	CCR7	C-C chemokine receptor type 7	null	null
P31949	S100A11	Protein S100-A11	Indicators and Reagents	null
P31944	CASP14	Caspase-14	null	null
P31040	SDHA	Succinate dehydrogenase [ubiquinone] flavoprotein subunit, mitochondrial	Anti-Ulcer Agents,Chelating Agents,Dietary supplement,Fungicides, Industrial,Micronutrient,Not Available,Radiation-Protective Agents	null
P30504	HLA-C	HLA class I histocompatibility antigen, Cw-4 alpha chain	null	null
P30307	CDC25C	M-phase inducer phosphatase 3	null	null
P30281	CCND3	G1/S-specific cyclin-D3	null	null
P30153	PPP2R1A	Serine/threonine-protein phosphatase 2A 65 kDa regulatory subunit A alpha isoform	Not Available	null
P29597	TYK2	Non-receptor tyrosine-protein kinase TYK2	Not Available	null
P29074	PTPN4	Tyrosine-protein phosphatase non-receptor type 4	Antihypocalcemic Agents,Antiresorptives,Bisphosphonates,Bone Density Conservation Agents	null
P28324	ELK4	ETS domain-containing protein Elk-4	null	null
P28223	HTR2A	5-hydroxytryptamine receptor 2A	Adrenergic Uptake Inhibitors,Adrenergic alpha-Agonists,Adrenergic alpha-Antagonists,Analgesics,Analgesics, Non-Narcotic,Anti-Allergic Agents,Anti-Dyskinesia Agents,Anti-Ulcer Agents,Anti-anxiety Agents,Antidepressants,Antidepressants, Second-Generation,Antidepressive Agents,Antidepressive Agents, Second-Generation,Antidepressive Agents, Tricyclic,Antidyskinetics,Antiemetics,Antihistamine derivati…	null
P27816	MAP4	Microtubule-associated protein 4	null	null
P26951	IL3RA	Interleukin-3 receptor subunit alpha	Anti-Infective Agents,Antineoplastic Agents,Immunomodulatory Agents	null
P26842	CD27	CD27 antigen	null	null
P26038	MSN	Moesin	null	null
P26012	ITGB8	Integrin beta-8	null	null
P25791	LMO2	Rhombotin-2	null	null
P25205	MCM3	DNA replication licensing factor MCM3	null	null
P25116	F2R	Proteinase-activated receptor 1	Thrombolytic Agents	null
P25025	CXCR2	C-X-C chemokine receptor type 2	null	null
P24593	IGFBP5	Insulin-like growth factor-binding protein 5	null	null
P24278	ZBTB25	Zinc finger and BTB domain-containing protein 25	null	null
P23921	RRM1	Ribonucleoside-diphosphate reductase large subunit	Antimetabolites,Antimetabolites, Antineoplastic,Antineoplastic Agents,Antisickling Agents,Antiviral Agents,Enzyme Inhibitors,Immunosuppressive Agents,Nucleic Acid Synthesis Inhibitors,Purine analogues,Radiation-Sensitizing Agents	null
P22607	FGFR3	Fibroblast growth factor receptor 3	Antimucositis Agents	null
P21741	MDK	Midkine	null	null
P21731	TBXA2R	Thromboxane A2 receptor	Enzyme Inhibitors,Gastrointestinal Agents,Platelet Aggregation Inhibitors,Thrombolytic Agents	null
P21589	NT5E	5'-nucleotidase	Free Radical Scavengers,Hematologic Agents,Hemorrheologic Agents,Phosphodiesterase Inhibitors,Platelet Aggregation Inhibitors,Radiation-Protective Agents,Vasodilator Agents	null
P21580	TNFAIP3	Tumor necrosis factor alpha-induced protein 3	null	null
P21333	FLNA	Filamin-A	null	null
P21246	PTN	Pleiotrophin	null	null
P20309	CHRM3	Muscarinic acetylcholine receptor M3	Adjuvants,Adjuvants, Anesthesia,Adrenergic Uptake Inhibitors,Analgesics,Analgesics, Non-Narcotic,Analgesics, Opioid,Anti-Allergic Agents,Anti-Arrhythmia Agents,Anti-Incontinence Agents,Anti-Ulcer Agents,Anti-anxiety Agents,Antiarrhythmic Agents,Anticholinergic Agents,Anticholinergics,Antidepressants,Antidepressive Agents, Second-Generation,Antidepressive Agents, Tricyclic,Antidyskinetics,Antiemet…	null
P20273	CD22	B-cell receptor CD22	null	null
P20226	TBP	TATA-box-binding protein	null	null
P19525	EIF2AK2	Interferon-induced, double-stranded RNA-activated protein kinase	null	null
P19320	VCAM1	Vascular cell adhesion protein 1	Adrenergic Agents,Adrenergic alpha-Antagonists,Adrenergic beta-Antagonists,Antihypertensive Agents,Vasodilator Agents	null
P18847	ATF3	Cyclic AMP-dependent transcription factor ATF-3	null	null
P18825	ADRA2C	Alpha-2C adrenergic receptor	Adrenergic Agents,Adrenergic Uptake Inhibitors,Adrenergic alpha-Agonists,Adrenergic alpha-Antagonists,Analgesics,Analgesics, Non-Narcotic,Anti-anxiety Agents,Anticonvulsants,Antidepressants,Antidepressive Agents, Tricyclic,Antidyskinetics,Antiemetics,Antihypertensive Agents,Antineoplastic Agents,Antioxidants,Antiparkinson Agents,Antipruritics,Antipsychotic Agents,Antipsychotics,Central Alpha-Agon…	null
P18433	PTPRA	Receptor-type tyrosine-protein phosphatase alpha	null	null
P18054	ALOX12	Arachidonate 12-lipoxygenase, 12S-type	null	null
P17987	TCP1	T-complex protein 1 subunit alpha	null	null
P17980	PSMC3	26S protease regulatory subunit 6A	null	null
P17676	CEBPB	CCAAT/enhancer-binding protein beta	null	null
P16615	ATP2A2	Sarcoplasmic/endoplasmic reticulum calcium ATPase 2	null	null
P16403	HIST1H1C	Histone H1.2	null	null
P15374	UCHL3	Ubiquitin carboxyl-terminal hydrolase isozyme L3	null	null
P15313	ATP6V1B1	V-type proton ATPase subunit B, kidney isoform	null	null
P15311	EZR	Ezrin	null	null
P14314	PRKCSH	Glucosidase 2 subunit beta	null	null
P13569	CFTR	Cystic fibrosis transmembrane conductance regulator	Antiarrhythmic Agents,Diuretics,Diuretics, Sulfamyl,Hypoglycemic Agents,Not Available,Sodium Potassium Chloride Symporter Inhibitors,Sulfonylureas	null
P13501	CCL5	C-C motif chemokine 5	Not Available	null
P13073	COX4I1	Cytochrome c oxidase subunit 4 isoform 1, mitochondrial	Not Available	null
P12532	CKMT1B	Creatine kinase U-type, mitochondrial	Dietary supplement,Micronutrient	null
P12272	PTHLH	Parathyroid hormone-related protein	null	null
P12259	F5	Coagulation factor V	Antisepsis Agents,Not Available	null
P11940	PABPC1	Polyadenylate-binding protein 1	null	null
P11177	PDHB	Pyruvate dehydrogenase E1 component subunit beta, mitochondrial	Dietary supplement,Micronutrient	null
P10828	THRB	Thyroid hormone receptor beta	Antihyperlipidemics,Antithyroid Agents,Herbicides,Hormone Replacement Agents,Not Available	null
P0C870	JMJD7	JmjC domain-containing protein 7	null	null
P09683	SCT	Secretin	null	null
P09601	HMOX1	Heme oxygenase 1	Antibacterial Agents,Dietary supplement,Micronutrient,Not Available	null
P09429	HMGB1	High mobility group protein B1	Not Available	null
P09211	GSTP1	Glutathione S-transferase P	Antidepressive Agents, Tricyclic,Cryoprotective Agents,Dietary supplement,Enzyme Inhibitors,Micronutrient,Not Available,Serotonin Uptake Inhibitors,Solvents	null
P08865	RPSA	40S ribosomal protein SA	null	null
P08254	MMP3	Stromelysin-1	Antineoplastic Agents,Enzyme Inhibitors,Not Available	null
P08138	NGFR	Tumor necrosis factor receptor superfamily member 16	null	null
P07947	YES1	Proto-oncogene tyrosine-protein kinase Yes	Protein Kinase Inhibitors	null
P07711	CTSL1	Cathepsin L1	Not Available	null
P06400	RB1	Retinoblastoma-associated protein	Hypoglycemic Agents	null
P06239	LCK	Tyrosine-protein kinase Lck	Enzyme Inhibitors,Not Available,Protein Kinase Inhibitors	null
P05231	IL6	Interleukin-6	Anticholesteremic Agents,Antilipemic Agents,Hydroxymethylglutaryl-CoA Reductase Inhibitors,Not Available	null
P04745	AMY1C	Alpha-amylase 1	Not Available,Sweetening Agents	null
P04626	ERBB2	Receptor tyrosine-protein kinase erbB-2	Antineoplastic Agents,Protein Kinase Inhibitors	null
P04350	TUBB4	Tubulin beta-4 chain	Antineoplastic Agents,Cytochrome P450Epok inhibitor,Tubulin Modulators	null
P04234	CD3D	T-cell surface glycoprotein CD3 delta chain	Immunomodulatory Agents,Immunosuppressive Agents	null
P04156	PRNP	Major prion protein	Anti-Bacterial Agents,Antiprotozoals,Protein Synthesis Inhibitors,Tetracyclines	null
P04114	APOB	Apolipoprotein B-100	null	null
P04090	RLN2	Prorelaxin H2	null	null
P02766	TTR	Transthyretin	null	null
P02649	APOE	Apolipoprotein E	Imaging Agents,Serum substitutes	null
P02452	COL1A1	Collagen alpha-1(I) chain	Anti-Ulcer Agents,Topical	null
P01906	HLA-DQA2	HLA class II histocompatibility antigen, DQ alpha 2 chain	Hypoglycemic Agents	null
P01834	IGKC	Ig kappa chain C region	Detergents,Narcotics,Not Available	null
P01579	IFNG	Interferon gamma	Not Available	null
P01375	TNF	Tumor necrosis factor	Adrenergic beta-Agonists,Amebicides,Angiogenesis Inhibitors,Anti-Asthmatic Agents,Antimalarials,Antirheumatic Agents,Bronchodilator Agents,Calcium Channel Blockers,Cardiotonic Agents,Immunomodulatory Agents,Immunosuppressive Agents,Leprostatic Agents,Leukotriene Antagonists,Not Available,Phosphodiesterase Inhibitors,Solvents,Sympathomimetics,Teratogens,Vasodilator Agents	null
P01236	PRL	Prolactin	null	null
P01116	KRAS	GTPase KRas	Not Available	null
P00797	REN	Renin	Antihypertensive Agents,Not Available,Protease Inhibitors	null
O96020	CCNE2	G1/S-specific cyclin-E2	null	null
O96008	TOMM40	Mitochondrial import receptor subunit TOM40 homolog	null	null
O95983	MBD3	Methyl-CpG-binding domain protein 3	null	null
O95905	ECD	Protein SGT1	null	null
O95793	STAU1	Double-stranded RNA-binding protein Staufen homolog 1	null	null
O95685	PPP1R3D	Protein phosphatase 1 regulatory subunit 3D	null	null
O95613	PCNT	Pericentrin	null	null
O95243	MBD4	Methyl-CpG-binding domain protein 4	null	null
O95237	LRAT	Lecithin retinol acyltransferase	Anti-acne Agents,Essential Vitamin,Vitamins,Vitamins (Vitamin A)	null
O75940	SMNDC1	Survival of motor neuron-related-splicing factor 30	null	null
O75822	EIF3J	Eukaryotic translation initiation factor 3 subunit J	null	null
O75821	EIF3G	Eukaryotic translation initiation factor 3 subunit G	null	null
O75525	KHDRBS3	KH domain-containing, RNA-binding, signal transduction-associated protein 3	null	null
O75326	SEMA7A	Semaphorin-7A	null	null
O75317	USP12	Ubiquitin carboxyl-terminal hydrolase 12	null	null
O75170	PPP6R2	Serine/threonine-protein phosphatase 6 regulatory subunit 2	null	null
O60704	TPST2	Protein-tyrosine sulfotransferase 2	null	null
O60507	TPST1	Protein-tyrosine sulfotransferase 1	null	null
O60337	MARCH6	E3 ubiquitin-protein ligase MARCH6	null	null
O60285	NUAK1	NUAK family SNF1-like kinase 1	null	null
O60232	SSSCA1	Sjoegren syndrome/scleroderma autoantigen 1	null	null
O43752	STX6	Syntaxin-6	null	null
O43745	CHP2	Calcineurin B homologous protein 2	null	null
O43639	NCK2	Cytoplasmic protein NCK2	null	null
O43592	XPOT	Exportin-T	null	null
O43541	SMAD6	Mothers against decapentaplegic homolog 6	null	null
O43237	DYNC1LI2	Cytoplasmic dynein 1 light intermediate chain 2	null	null
O15479	MAGEB2	Melanoma-associated antigen B2	null	null
O15444	CCL25	C-C motif chemokine 25	null	null
O15198	SMAD9	Mothers against decapentaplegic homolog 9	null	null
O15040	TECPR2	Tectonin beta-propeller repeat-containing protein 2	null	null
O15027	SEC16A	Protein transport protein Sec16A	null	null
O14986	PIP5K1B	Phosphatidylinositol-4-phosphate 5-kinase type-1 beta	null	null
O14818	PSMA7	Proteasome subunit alpha type-7	Not Available	null
O14647	CHD2	Chromodomain-helicase-DNA-binding protein 2	null	null
O14641	DVL2	Segment polarity protein dishevelled homolog DVL-2	null	null
O14625	CXCL11	C-X-C motif chemokine 11	null	null
O14576	DYNC1I1	Cytoplasmic dynein 1 intermediate chain 1	null	null
O14495	PPAP2B	Lipid phosphate phosphohydrolase 3	null	null
O00459	PIK3R2	Phosphatidylinositol 3-kinase regulatory subunit beta	Adrenergic beta-Agonists,Bronchodilator Agents,Cardiotonic Agents,Sympathomimetic,Sympathomimetics	null
O00308	WWP2	NEDD4-like E3 ubiquitin-protein ligase WWP2	null	null
O00264	PGRMC1	Membrane-associated progesterone receptor component 1	null	null
O00170	AIP	AH receptor-interacting protein	null	null
O00124	UBXN8	UBX domain-containing protein 8	null	null
A7KAX9	ARHGAP32	Rho GTPase-activating protein 32	null	null
A6NNE9	MARCH11	E3 ubiquitin-protein ligase MARCH11	null	null
A6NHL2	TUBAL3	Tubulin alpha chain-like 3	null	null
A4D1P6	WDR91	WD repeat-containing protein 91	null	null
Q9Y6G9	DYNC1LI1	Cytoplasmic dynein 1 light intermediate chain 1	null	null
Q9Y5Q6	INSL5	Insulin-like peptide INSL5	null	null
Q9Y4Z0	LSM4	U6 snRNA-associated Sm-like protein LSm4	null	null
Q9Y4W6	AFG3L2	AFG3-like protein 2	Dietary supplement,Micronutrient	null
Q9Y3Y2	C1orf77	Friend of PRMT1 protein	null	null
Q9Y3R0	GRIP1	Glutamate receptor-interacting protein 1	null	null
Q9Y3P9	RABGAP1	Rab GTPase-activating protein 1	null	null
Q9Y3B8	REXO2	Oligoribonuclease, mitochondrial	null	null
Q9Y2T4	PPP2R2C	Serine/threonine-protein phosphatase 2A 55 kDa regulatory subunit B gamma isoform	null	null
Q9Y2S0	POLR1D	DNA-directed RNA polymerases I and III subunit RPAC2	null	null
Q9Y2K6	USP20	Ubiquitin carboxyl-terminal hydrolase 20	null	null
Q9Y266	NUDC	Nuclear migration protein nudC	null	null
Q9Y261	FOXA2	Hepatocyte nuclear factor 3-beta	null	null
Q9UQF2	MAPK8IP1	C-Jun-amino-terminal kinase-interacting protein 1	Not Available	null
Q9UPU7	TBC1D2B	TBC1 domain family member 2B	null	null
Q9UPU5	USP24	Ubiquitin carboxyl-terminal hydrolase 24	null	null
Q9UPN3	MACF1	Microtubule-actin cross-linking factor 1, isoforms 1/2/3/5	null	null
Q9UPM8	AP4E1	AP-4 complex subunit epsilon-1	null	null
Q9UNN4	GTF2A1L	TFIIA-alpha and beta-like factor	null	null
Q9UMS4	PRPF19	Pre-mRNA-processing factor 19	null	null
Q9UM13	ANAPC10	Anaphase-promoting complex subunit 10	null	null
Q9UKS6	PACSIN3	Protein kinase C and casein kinase substrate in neurons protein 3	null	null
Q9UKR5	C14orf1	Probable ergosterol biosynthetic protein 28	null	null
Q9UKK9	NUDT5	ADP-sugar pyrophosphatase	null	null
Q9UKA9	PTBP2	Polypyrimidine tract-binding protein 2	null	null
Q9UJU6	DBNL	Drebrin-like protein	null	null
Q9UIJ7	AK3	GTP:AMP phosphotransferase, mitochondrial	null	null
Q9UHV9	PFDN2	Prefoldin subunit 2	null	null
Q9UHQ7	WBP5	WW domain-binding protein 5	null	null
Q9UHP3	USP25	Ubiquitin carboxyl-terminal hydrolase 25	null	null
Q9UHI6	DDX20	Probable ATP-dependent RNA helicase DDX20	null	null
Q9UHD9	UBQLN2	Ubiquilin-2	null	null
Q9UGY1	NOL12	Nucleolar protein 12	null	null
Q9UGI8	TES	Testin	null	null
Q9UER7	DAXX	Death domain-associated protein 6	null	null
Q9UBZ4	APEX2	DNA-(apurinic or apyrimidinic site) lyase 2	null	null
Q9UBS8	RNF14	E3 ubiquitin-protein ligase RNF14	null	null
Q9P2P6	STARD9	StAR-related lipid transfer protein 9	null	null
Q9P2J5	LARS	Leucyl-tRNA synthetase, cytoplasmic	Dietary supplement,Essential Amino Acids,Micronutrient	null
Q9P0N8	MARCH2	E3 ubiquitin-protein ligase MARCH2	null	null
Q9P035	PTPLAD1	3-hydroxyacyl-CoA dehydratase 3	null	null
Q9P003	CNIH4	Protein cornichon homolog 4	null	null
Q9NZQ3	NCKIPSD	NCK-interacting protein with SH3 domain	null	null
Q9NZL4	HSPBP1	Hsp70-binding protein 1	null	null
Q9NZD8	SPG21	Maspardin	null	null
Q9NYA1	SPHK1	Sphingosine kinase 1	null	null
Q9NY93	DDX56	Probable ATP-dependent RNA helicase DDX56	null	null
Q9NXR1	NDE1	Nuclear distribution protein nudE homolog 1	null	null
Q9NUJ1	ABHD10	Abhydrolase domain-containing protein 10, mitochondrial	null	null
Q9NTG7	SIRT3	NAD-dependent deacetylase sirtuin-3, mitochondrial	Not Available	null
Q9NSM6			null	null
Q9NS37	CREBZF	CREB/ATF bZIP transcription factor	null	null
Q9NRZ5	AGPAT4	1-acyl-sn-glycerol-3-phosphate acyltransferase delta	null	null
Q9NRV9	HEBP1	Heme-binding protein 1	null	null
Q9NRJ3	CCL28	C-C motif chemokine 28	null	null
Q9NRF8	CTPS2	CTP synthase 2	null	null
Q9NRD5	PICK1	PRKCA-binding protein	null	null
Q9NRD1	FBXO6	F-box only protein 6	null	null
Q9NR30	DDX21	Nucleolar RNA helicase 2	null	null
Q9NQS7	INCENP	Inner centromere protein	Not Available	null
Q9NQC3	RTN4	Reticulon-4	null	null
Q9NPJ4	PNRC2	Proline-rich nuclear receptor coactivator 2	null	null
Q9NPI1	BRD7	Bromodomain-containing protein 7	null	null
Q9NP81	SARS2	Seryl-tRNA synthetase, mitochondrial	null	null
Q9HCN2	TP53AIP1	p53-regulated apoptosis-inducing protein 1	null	null
Q9HAU5	UPF2	Regulator of nonsense transcripts 2	null	null
Q9HAU4	SMURF2	E3 ubiquitin-protein ligase SMURF2	null	null
Q9H9D4	ZNF408	Zinc finger protein 408	null	null
Q9H993	C6orf211	UPF0364 protein C6orf211	null	null
Q9H992	MARCH7	E3 ubiquitin-protein ligase MARCH7	null	null
Q9H8Y8	GORASP2	Golgi reassembly-stacking protein 2	null	null
Q9H714	C13orf18	Uncharacterized protein C13orf18	null	null
Q9H5H4	ZNF768	Zinc finger protein 768	null	null
Q9H4E5	RHOJ	Rho-related GTP-binding protein RhoJ	null	null
Q9H2K8	TAOK3	Serine/threonine-protein kinase TAO3	null	null
Q9H244	P2RY12	P2Y purinoceptor 12	Antihypertensive Agents,Antiplatelet Agents,Antithrombotic Agents,Fibrinolytic Agents,Platelet Aggregation Inhibitors,Vitamin K antagonists	null
Q9H081	MIS12	Protein MIS12 homolog	null	null
Q9GZZ8	LACRT	Extracellular glycoprotein lacritin	null	null
Q9C0E4	GRIP2	Glutamate receptor-interacting protein 2	null	null
Q9C035	TRIM5	Tripartite motif-containing protein 5	null	null
Q9BZY9	TRIM31	E3 ubiquitin-protein ligase TRIM31	null	null
Q9BZG8	DPH1	Diphthamide biosynthesis protein 1	null	null
Q9BZE3	BARHL1	BarH-like 1 homeobox protein	null	null
Q9BY32	ITPA	Inosine triphosphate pyrophosphatase	Anticoagulants,Chelating Agents	null
Q9BX67	JAM3	Junctional adhesion molecule C	null	null
Q9BWC9	CCDC106	Coiled-coil domain-containing protein 106	null	null
Q9BUZ4	TRAF4	TNF receptor-associated factor 4	null	null
Q9BTE3	MCMBP	Mini-chromosome maintenance complex-binding protein	null	null
Q9BRK4	LZTS2	Leucine zipper putative tumor suppressor 2	null	null
Q9BQY9	DBNDD2	Dysbindin domain-containing protein 2	null	null
Q9BQG2	NUDT12	Peroxisomal NADH pyrophosphatase NUDT12	null	null
Q9BPV8	P2RY13	P2Y purinoceptor 13	null	null
Q99986	VRK1	Serine/threonine-protein kinase VRK1	null	null
Q99961	SH3GL1	Endophilin-A2	null	null
Q99638	RAD9A	Cell cycle checkpoint control protein RAD9A	null	null
Q99558	MAP3K14	Mitogen-activated protein kinase kinase kinase 14	null	null
Q96QR8	PURB	Transcriptional activator protein Pur-beta	null	null
Q96PU5	NEDD4L	E3 ubiquitin-protein ligase NEDD4-like	null	null
Q96PE2	ARHGEF17	Rho guanine nucleotide exchange factor 17	null	null
Q96P26	NT5C1B	Cytosolic 5'-nucleotidase 1B	null	null
Q96LC9	BMF	Bcl-2-modifying factor	null	null
Q96KQ7	EHMT2	Histone-lysine N-methyltransferase EHMT2	null	null
Q96IY1	NSL1	Kinetochore-associated protein NSL1 homolog	null	null
Q96IW7	SEC22A	Vesicle-trafficking protein SEC22a	null	null
Q96H22	CENPN	Centromere protein N	null	null
Q96G91	P2RY11	P2Y purinoceptor 11	null	null
Q96EY7	PTCD3	Pentatricopeptide repeat-containing protein 3, mitochondrial	null	null
Q96CS3	FAF2	FAS-associated factor 2	null	null
Q96CG3	TIFA	TRAF-interacting protein with FHA domain-containing protein A	null	null
Q969G6	RFK	Riboflavin kinase	Not Available,Photosensitizing Agents,Radiation-Sensitizing Agents,Vitamin B Complex,Vitamins (Vitamin B Complex)	null
Q92901	RPL3L	60S ribosomal protein L3-like	null	null
Q92843	BCL2L2	Bcl-2-like protein 2	null	null
Q92597	NDRG1	Protein NDRG1	null	null
Q92522	H1FX	Histone H1x	null	null
Q92502	STARD8	StAR-related lipid transfer protein 8	null	null
Q8WZ64	ARAP2	Arf-GAP with Rho-GAP domain, ANK repeat and PH domain-containing protein 2	null	null
Q8WYP3	RIN2	Ras and Rab interactor 2	null	null
Q8WXX0	DNAH7	Dynein heavy chain 7, axonemal	null	null
Q8WXI9	GATAD2B	Transcriptional repressor p66-beta	null	null
Q8WWN8	ARAP3	Arf-GAP with Rho-GAP domain, ANK repeat and PH domain-containing protein 3	null	null
Q8WVN8	UBE2Q2	Ubiquitin-conjugating enzyme E2 Q2	null	null
Q8WVB3	HEXDC	Hexosaminidase D	null	null
Q8TES7	FBF1	Fas-binding factor 1	null	null
Q8TDS4	GPR109A	G-protein coupled receptor 109A	Antilipemic Agents,Vasodilator Agents,Vitamin B Complex,Vitamins (Vitamin B Complex)	null
Q8TCT1	PHOSPHO1	Phosphoethanolamine/phosphocholine phosphatase	Dietary supplement,Lipotropic Agents,Micronutrient,Nootropic Agents	null
Q8TBB1	LNX1	E3 ubiquitin-protein ligase LNX	null	null
Q8TAT6	NPLOC4	Nuclear protein localization protein 4 homolog	null	null
Q8NHU3	SGMS2	Phosphatidylcholine:ceramide cholinephosphotransferase 2	Dietary supplement,Lipotropic Agents,Micronutrient,Nootropic Agents	null
Q8NHQ1	CEP70	Centrosomal protein of 70 kDa	null	null
Q8NG27	PJA1	E3 ubiquitin-protein ligase Praja-1	null	null
Q8NFH3	NUP43	Nucleoporin Nup43	null	null
Q8NEM2	SHCBP1	SHC SH2 domain-binding protein 1	null	null
Q8NBK3	SUMF1	Sulfatase-modifying factor 1	null	null
Q8N8B7	TCEANC	Transcription elongation factor A N-terminal and central domain-containing protein	null	null
Q8N6P7	IL22RA1	Interleukin-22 receptor subunit alpha-1	null	null
Q8N5C8	TAB3	TGF-beta-activated kinase 1 and MAP3K7-binding protein 3	null	null
Q8IZJ1	UNC5B	Netrin receptor UNC5B	null	null
Q8IWX5	SGPP2	Sphingosine-1-phosphate phosphatase 2	null	null
Q8IWV7	UBR1	E3 ubiquitin-protein ligase UBR1	null	null
Q8IVT5	KSR1	Kinase suppressor of Ras 1	null	null
Q8IV63	VRK3	Inactive serine/threonine-protein kinase VRK3	null	null
Q86Y82	STX12	Syntaxin-12	null	null
Q86WT6	TRIM69	Tripartite motif-containing protein 69	null	null
Q86WJ1	CHD1L	Chromodomain-helicase-DNA-binding protein 1-like	null	null
Q86UV6	TRIM74	Tripartite motif-containing protein 74	null	null
Q86T82	USP37	Ubiquitin carboxyl-terminal hydrolase 37	null	null
Q7Z7A1	CEP110	Centriolin	null	null
Q7Z6J0	SH3RF1	Putative E3 ubiquitin-protein ligase SH3RF1	null	null
Q7Z3B4	NUP54	Nucleoporin p54	null	null
Q70CQ3	USP30	Ubiquitin carboxyl-terminal hydrolase 30	null	null
Q6ZSZ5	ARHGEF18	Rho guanine nucleotide exchange factor 18	null	null
Q6UWR7	ENPP6	Ectonucleotide pyrophosphatase/phosphodiesterase family member 6	null	null
Q6P1M0	SLC27A4	Long-chain fatty acid transport protein 4	null	null
Q6P0Q8	MAST2	Microtubule-associated serine/threonine-protein kinase 2	null	null
Q6FI13	HIST2H2AA4	Histone H2A type 2-A	null	null
Q5VVX9	UBE2U	Ubiquitin-conjugating enzyme E2 U	null	null
Q5VSY0	GKAP1	G kinase-anchoring protein 1	null	null
Q5SXM2	SNAPC4	snRNA-activating protein complex subunit 4	null	null
Q5S007	LRRK2	Leucine-rich repeat serine/threonine-protein kinase 2	null	null
Q5JW33			null	null
Q5JTW2	CEP78	Centrosomal protein of 78 kDa	null	null
Q5H8A3	NMS	Neuromedin-S	null	null
Q5FWF5	ESCO1	N-acetyltransferase ESCO1	null	null
Q5EB52	MEST	Mesoderm-specific transcript homolog protein	null	null
Q53FD0	FAM164C	Protein FAM164C	null	null
Q53EZ4	CEP55	Centrosomal protein of 55 kDa	null	null
Q4V328	GRIPAP1	GRIP1-associated protein 1	null	null
Q3YBR2	TBRG1	Transforming growth factor beta regulator 1	null	null
Q3KRB8	ARHGAP11B	Rho GTPase-activating protein 11B	null	null
Q2TAZ0	ATG2A	Autophagy-related protein 2 homolog A	null	null
Q2NL82	TSR1	Pre-rRNA-processing protein TSR1 homolog	null	null
Q2NKX8	ERCC6L	DNA excision repair protein ERCC-6-like	null	null
Q16873	LTC4S	Leukotriene C4 synthase	Dietary supplement,Micronutrient	null
Q16827	PTPRO	Receptor-type tyrosine-protein phosphatase O	null	null
Q16778	HIST2H2BE	Histone H2B type 2-E	null	null
Q16698	DECR1	2,4-dienoyl-CoA reductase, mitochondrial	Not Available	null
Q16665	HIF1A	Hypoxia-inducible factor 1-alpha	Not Available	null
Q16635	TAZ	Tafazzin	null	null
Q16602	CALCRL	Calcitonin gene-related peptide type 1 receptor	null	null
Q16534	HLF	Hepatic leukemia factor	null	null
Q16342	PDCD2	Programmed cell death protein 2	null	null
Q16186	ADRM1	Proteasomal ubiquitin receptor ADRM1	null	null
Q15853	USF2	Upstream stimulatory factor 2	null	null
Q15761	NPY5R	Neuropeptide Y receptor type 5	null	null
Q15382	RHEB	GTP-binding protein Rheb	Not Available	null
Q15334	LLGL1	Lethal(2) giant larvae protein homolog 1	null	null
Q15172	PPP2R5A	Serine/threonine-protein phosphatase 2A 56 kDa regulatory subunit alpha isoform	null	null
Q15022	SUZ12	Polycomb protein SUZ12	null	null
Q15021	NCAPD2	Condensin complex subunit 1	null	null
Q15014	MORF4L2	Mortality factor 4-like protein 2	null	null
Q14CB8	ARHGAP19	Rho GTPase-activating protein 19	null	null
Q14978	NOLC1	Nucleolar and coiled-body phosphoprotein 1	null	null
Q14773	ICAM4	Intercellular adhesion molecule 4	null	null
Q14677	CLINT1	Clathrin interactor 1	null	null
Q14568	HSP90AA2	Putative heat shock protein HSP 90-alpha A2	null	null
Q14451	GRB7	Growth factor receptor-bound protein 7	null	null
Q14432	PDE3A	cGMP-inhibited 3',5'-cyclic phosphodiesterase A	Anti-Arrhythmia Agents,Anticarcinogenic Agents,Antimutagenic Agents,Antineoplastic Agents, Phytogenic,Antioxidants,Antithrombotic Agents,Benzodiazepines,Bronchodilator Agents,Calcium Channel Blockers,Cardiotonic Agents,Enzyme Inhibitors,Fibrinolytic Agents,Neuroprotective Agents,Phosphodiesterase Inhibitors,Platelet Aggregation Inhibitors,Respiratory Smooth Muscle Relaxants,Vasodilator Agents	null
Q14318	FKBP8	Peptidyl-prolyl cis-trans isomerase FKBP8	null	null
Q14289	PTK2B	Protein-tyrosine kinase 2-beta	Adjuvants,Anti-inflammatory Agents,Anticarcinogenic Agents,Antineoplastic Agents,Antiparasitic Agents,Antirheumatic Agents,Antiviral Agents,Enzyme Inhibitors,Growth Inhibitors,Immunosuppressive Agents,Not Available,Phytoestrogens,Protein Kinase Inhibitors	null
Q14190	SIM2	Single-minded homolog 2	null	null
Q14139	UBE4A	Ubiquitin conjugation factor E4 A	null	null
Q14103	HNRNPD	Heterogeneous nuclear ribonucleoprotein D0	null	null
Q13952	NFYC	Nuclear transcription factor Y subunit gamma	null	null
Q13835	PKP1	Plakophilin-1	null	null
Q13651	IL10RA	Interleukin-10 receptor subunit alpha	null	null
Q13639	HTR4	5-hydroxytryptamine receptor 4	Anti-Ulcer Agents,Anti-anxiety Agents,Antiemetics,Antipruritics,Antipsychotic Agents,Antipsychotics,Dopamine Antagonists,Gastrointestinal Agents,Prokinetic Agents,Serotonin Agonists,Serotonin Antagonists	null
Q13564	NAE1	NEDD8-activating enzyme E1 regulatory subunit	Dietary supplement,Micronutrient	null
Q13508	ART3	Ecto-ADP-ribosyltransferase 3	null	null
Q13043	STK4	Serine/threonine-protein kinase 4	null	null
Q12979	ABR	Active breakpoint cluster region-related protein	null	null
Q12955	ANK3	Ankyrin-3	null	null
Q12904	AIMP1	Aminoacyl tRNA synthase complex-interacting multifunctional protein 1	null	null
Q12873	CHD3	Chromodomain-helicase-DNA-binding protein 3	null	null
Q09666	AHNAK	Neuroblast differentiation-associated protein AHNAK	null	null
Q09472	EP300	Histone acetyltransferase p300	null	null
Q08752	PPID	Peptidyl-prolyl cis-trans isomerase D	null	null
Q07666	KHDRBS1	KH domain-containing, RNA-binding, signal transduction-associated protein 1	null	null
Q07021	C1QBP	Complement component 1 Q subcomponent-binding protein, mitochondrial	null	null
Q07011	TNFRSF9	Tumor necrosis factor receptor superfamily member 9	null	null
Q06481	APLP2	Amyloid-like protein 2	null	null
Q06265	EXOSC9	Exosome complex exonuclease RRP45	null	null
Q05682	CALD1	Caldesmon	null	null
Q04864	REL	Proto-oncogene c-Rel	null	null
Q04637	EIF4G1	Eukaryotic translation initiation factor 4 gamma 1	null	null
Q03518	TAP1	Antigen peptide transporter 1	Not Available	null
Q03013	GSTM4	Glutathione S-transferase Mu 4	Dietary supplement,Enzyme Inhibitors,Micronutrient,Not Available	null
Q02880	TOP2B	DNA topoisomerase 2-beta	Anti-Bacterial Agents,Anti-Infectives,Antibiotics,Antibiotics, Antineoplastic,Antineoplastic Agents,Cardiovascular Agents,Chelating Agents,Enzyme Inhibitors,Not Available,Nucleic Acid Synthesis Inhibitors,Quinolones	null
Q02539	HIST1H1A	Histone H1.1	null	null
Q02241	KIF23	Kinesin-like protein KIF23	null	null
Q02108	GUCY1A3	Guanylate cyclase soluble subunit alpha-3	null	null
Q01844	EWSR1	RNA-binding protein EWS	null	null
Q01826	SATB1	DNA-binding protein SATB1	null	null
Q00597	FANCC	Fanconi anemia group C protein	null	null
P98172	EFNB1	Ephrin-B1	null	null
P98160	HSPG2	Basement membrane-specific heparan sulfate proteoglycan core protein	Antimucositis Agents	null
P98077	SHC2	SHC-transforming protein 2	null	null
P84022	SMAD3	Mothers against decapentaplegic homolog 3	null	null
P80098	CCL7	C-C motif chemokine 7	null	null
P78347	GTF2I	General transcription factor II-I	null	null
P69892	HBG2	Hemoglobin subunit gamma-2	Not Available	null
P67870	CSNK2B	Casein kinase II subunit beta	null	null
P63261	ACTG1	Actin, cytoplasmic 2	null	null
P63220	RPS21	40S ribosomal protein S21	null	null
P63165	SUMO1	Small ubiquitin-related modifier 1	null	null
P62945	RPL41	60S ribosomal protein L41	null	null
P62917	RPL8	60S ribosomal protein L8	Not Available	null
P62899	RPL31	60S ribosomal protein L31	null	null
P62879	GNB2	Guanine nucleotide-binding protein G(I)/G(S)/G(T) subunit beta-2	null	null
P62847	RPS24	40S ribosomal protein S24	null	null
P62753	RPS6	40S ribosomal protein S6	null	null
P62633	CNBP	Cellular nucleic acid-binding protein	null	null
P62273	RPS29	40S ribosomal protein S29	null	null
P62266	RPS23	40S ribosomal protein S23	null	null
P62068	USP46	Ubiquitin carboxyl-terminal hydrolase 46	null	null
P61247	RPS3A	40S ribosomal protein S3a	null	null
P61077	UBE2D3	Ubiquitin-conjugating enzyme E2 D3	null	null
P61020	RAB5B	Ras-related protein Rab-5B	null	null
P61009	SPCS3	Signal peptidase complex subunit 3	null	null
P60660	MYL6	Myosin light polypeptide 6	null	null
P60484	PTEN	Phosphatidylinositol-3,4,5-trisphosphate 3-phosphatase and dual-specificity protein phosphatase PTEN	null	null
P60228	EIF3E	Eukaryotic translation initiation factor 3 subunit E	null	null
P60002	ELOF1	Transcription elongation factor 1 homolog	null	null
P58107	EPPK1	Epiplakin	null	null
P57075	UBASH3A	Ubiquitin-associated and SH3 domain-containing protein A	null	null
P56385	ATP5I	ATP synthase subunit e, mitochondrial	null	null
P56134	ATP5J2	ATP synthase subunit f, mitochondrial	null	null
P55957	BID	BH3-interacting domain death agonist	null	null
P55884	EIF3B	Eukaryotic translation initiation factor 3 subunit B	null	null
P55822	SH3BGR	SH3 domain-binding glutamic acid-rich protein	null	null
P55774	CCL18	C-C motif chemokine 18	null	null
P55316		Forkhead box protein G1	null	null
P55210	CASP7	Caspase-7	Not Available	null
P55160	NCKAP1L	Nck-associated protein 1-like	null	null
P55084	HADHB	Trifunctional enzyme subunit beta, mitochondrial	null	null
P55061	TMBIM6	Bax inhibitor 1	null	null
P55055	NR1H2	Oxysterols receptor LXR-beta	Not Available,Solvents	null
P55017	SLC12A3	Solute carrier family 12 member 3	Antihypertensive Agents,Diuretics,Diuretics, Sulfamyl,Diuretics, Thiazide,Sodium Chloride Symporter Inhibitors,Stimulants,Vasodilator Agents	null
P54725	RAD23A	UV excision repair protein RAD23 homolog A	null	null
P54284	CACNB3	Voltage-dependent L-type calcium channel subunit beta-3	Anti-Arrhythmia Agents,Antiarrhythmic Agents,Antihypertensive Agents,Calcium Channel Blockers,Vasodilator Agents	null
P54257	HAP1	Huntingtin-associated protein 1	null	null
P54132	BLM	Bloom syndrome protein	null	null
P53680	AP2S1	AP-2 complex subunit sigma	null	null
P53675	CLTCL1	Clathrin heavy chain 2	null	null
P53611	RABGGTB	Geranylgeranyl transferase type-2 subunit beta	Not Available	null
P53597	SUCLG1	Succinyl-CoA ligase [GDP-forming] subunit alpha, mitochondrial	Anti-Ulcer Agents,Dietary supplement,Micronutrient,Radiation-Protective Agents	null
P52630	STAT2	Signal transducer and activator of transcription 2	null	null
P51991	HNRNPA3	Heterogeneous nuclear ribonucleoprotein A3	null	null
P51948	MNAT1	CDK-activating kinase assembly factor MAT1	null	null
P51805	PLXNA3	Plexin-A3	null	null
P51692	STAT5B	Signal transducer and activator of transcription 5B	Protein Kinase Inhibitors	null
P51686	CCR9	C-C chemokine receptor type 9	null	null
P51610	HCFC1	Host cell factor 1	null	null
P50991	CCT4	T-complex protein 1 subunit delta	null	null
P50914	RPL14	60S ribosomal protein L14	null	null
P50876	RNF144A	Probable E3 ubiquitin-protein ligase RNF144A	null	null
P50552	VASP	Vasodilator-stimulated phosphoprotein	null	null
P49961	ENTPD1	Ectonucleoside triphosphate diphosphohydrolase 1	null	null
P49796	RGS3	Regulator of G-protein signaling 3	null	null
P49368	CCT3	T-complex protein 1 subunit gamma	Not Available	null
P49238	CX3CR1	CX3C chemokine receptor 1	null	null
P49190	PTH2R	Parathyroid hormone 2 receptor	null	null
P48745	NOV	Protein NOV homolog	Hypoglycemic Agents	null
P48645	NMU	Neuromedin-U	null	null
P48507	GCLM	Glutamate--cysteine ligase regulatory subunit	Dietary supplement,Micronutrient,Non-Essential Amino Acids,Nutritional Supplement	null
P47871	GCGR	Glucagon receptor	Antihypoglycemic Agents	null
P46094	XCR1	Chemokine XC receptor 1	null	null
P46087	NOP2	Putative ribosomal RNA methyltransferase NOP2	null	null
P43686	PSMC4	26S protease regulatory subunit 6B	null	null
P42773	CDKN2C	Cyclin-dependent kinase 4 inhibitor C	null	null
P42704	LRPPRC	Leucine-rich PPR motif-containing protein, mitochondrial	null	null
P42356	PI4KA	Phosphatidylinositol 4-kinase alpha	null	null
P42224	STAT1	Signal transducer and activator of transcription 1-alpha/beta	null	null
P42167	TMPO	Lamina-associated polypeptide 2, isoforms beta/gamma	null	null
P41231	P2RY2	P2Y purinoceptor 2	Antinematodal Agents,Antineoplastic Agents,Trypanocidal Agents	null
P41226	UBA7	Ubiquitin-like modifier-activating enzyme 7	null	null
P41220	RGS2	Regulator of G-protein signaling 2	null	null
P40425	PBX2	Pre-B-cell leukemia transcription factor 2	null	null
P40238	MPL	Thrombopoietin receptor	null	null
P37108	SRP14	Signal recognition particle 14 kDa protein	Not Available	null
P36873	PPP1CC	Serine/threonine-protein phosphatase PP1-gamma catalytic subunit	Carcinogens,Enzyme Inhibitors,Ionophores,Not Available,Vasoconstrictor Agents	null
P36776	LONP1	Lon protease homolog, mitochondrial	null	null
P36405	ARL3	ADP-ribosylation factor-like protein 3	Not Available	null
P35611	ADD1	Alpha-adducin	null	null
P35568	IRS1	Insulin receptor substrate 1	Not Available	null
P35346	SSTR5	Somatostatin receptor type 5	Anabolic Agents,Analgesics,Antineoplastic Agents,Antineoplastic Agents, Hormonal,Gastrointestinal Agents,Hormone Replacement Agents	null
P35241	RDX	Radixin	Not Available	null
P32241	VIPR1	Vasoactive intestinal polypeptide receptor 1	null	null
P30518	AVPR2	Vasopressin V2 receptor	Antidiuretic Agents,Antidiuretics,Antihypertensive Agents,Aquaresis promoters,Hemostatics,Oxytocics,Renal Agents,Vasoconstrictor Agents	null
P30291	WEE1	Wee1-like protein kinase	Not Available	null
P30279	CCND2	G1/S-specific cyclin-D2	null	null
P30050	RPL12	60S ribosomal protein L12	null	null
P29692	EEF1D	Elongation factor 1-delta	null	null
P29466	CASP1	Caspase-1	Anti-Bacterial Agents,Not Available,Tetracyclines	null
P29460	IL12B	Interleukin-12 subunit beta	Not Available	null
P29401	TKT	Transketolase	null	null
P29033	GJB2	Gap junction beta-2 protein	null	null
P27918	CFP	Properdin	null	null
P26045	PTPN3	Tyrosine-protein phosphatase non-receptor type 3	null	null
P25705	ATP5A1	ATP synthase subunit alpha, mitochondrial	Antioxidants,Not Available	null
P25100	ADRA1D	Alpha-1D adrenergic receptor	Adrenergic Agonists,Adrenergic Uptake Inhibitors,Adrenergic alpha-Agonists,Adrenergic alpha-Antagonists,Adrenergic beta-Agonists,Alpha-adrenergic Blocking Agents,Analgesics, Non-Narcotic,Anti-anxiety Agents,Antiarrhythmic Agents,Antidepressants,Antidepressive Agents, Tricyclic,Antidyskinetics,Antiemetics,Antihyperplasia Agents,Antihypertensive Agents,Antimydriatics,Antineoplastic Agents,Antiparki…	null
P24530	EDNRB	Endothelin B receptor	Antihypertensive Agents,Not Available	null
P23588	EIF4B	Eukaryotic translation initiation factor 4B	null	null
P23469	PTPRE	Receptor-type tyrosine-protein phosphatase epsilon	Antihypocalcemic Agents,Antiresorptives,Bisphosphonates,Bone Density Conservation Agents	null
P22314	UBA1	Ubiquitin-like modifier-activating enzyme 1	Not Available	null
P22090	RPS4Y1	40S ribosomal protein S4, Y isoform 1	null	null
P22001	KCNA3	Potassium voltage-gated channel subfamily A member 3	null	null
P21918	DRD5	D(1B) dopamine receptor	Analgesics, Non-Narcotic,Antidyskinetics,Antiemetics,Antihypertensive Agents,Antineoplastic Agents,Antioxidants,Antiparkinson Agents,Antipsychotic Agents,Antipsychotics,Cardiotonic Agents,Central Nervous System Agents,Dopamine Agents,Dopamine Agonists,Dopamine Antagonists,Free Radical Scavengers,Hormone Antagonists,Neuroprotective Agents,Serotonin Agonists,Serotonin Antagonists,Serotonin Uptake I…	null
P21802	FGFR2	Fibroblast growth factor receptor 2	Angiogenesis Inhibitors,Antimucositis Agents,Immunosuppressive Agents,Leprostatic Agents,Not Available,Teratogens	null
P21730	C5AR1	C5a anaphylatoxin chemotactic receptor	null	null
P21399	ACO1	Cytoplasmic aconitate hydratase	null	null
P20963	CD247	T-cell surface glycoprotein CD3 zeta chain	Immunomodulatory Agents,Immunosuppressive Agents	null
P20810	CAST	Calpastatin	Not Available	null
P20042	EIF2S2	Eukaryotic translation initiation factor 2 subunit 2	null	null
P19174	PLCG1	1-phosphatidylinositol-4,5-bisphosphate phosphodiesterase gamma-1	null	null
P18621	RPL17	60S ribosomal protein L17	null	null
P18509	ADCYAP1	Pituitary adenylate cyclase-activating polypeptide	Not Available	null
P18084	ITGB5	Integrin beta-5	null	null
P16104	H2AFX	Histone H2A.x	null	null
P16050	ALOX15	Arachidonate 15-lipoxygenase	Not Available	null
P15882	CHN1	N-chimaerin	null	null
P15407	FOSL1	Fos-related antigen 1	null	null
P13804	ETFA	Electron transfer flavoprotein subunit alpha, mitochondrial	null	null
P13667	PDIA4	Protein disulfide-isomerase A4	null	null
P13196	ALAS1	5-aminolevulinate synthase, nonspecific, mitochondrial	Dietary supplement,Glycine Agents,Micronutrient,Non-Essential Amino Acids,Vitamin B Complex	null
P12830	CDH1	Cadherin-1	null	null
P12814	ACTN1	Alpha-actinin-1	null	null
P11473	VDR	Vitamin D3 receptor	Antihypocalcemic Agents,Antihypoparathyroid Agents,Antineoplastic Agents,Antipsoriatic Agents,Bone Density Conservation Agents,Calcium Channel Agonists,Dermatologic Agents,Essential Vitamin,Immunosuppressive Agents,Not Available,Vitamin D3 Receptor inhibitor,Vitamins,Vitamins (Vitamin D)	null
P10997	IAPP	Islet amyloid polypeptide	null	null
P10909	CLU	Clusterin	null	null
P10721	KIT	Mast/stem cell growth factor receptor	Angiogenesis Inhibitors,Anticancer Agents,Antineoplastic Agents,Not Available,Protein Kinase Inhibitors	null
P10275	AR	Androgen receptor	Aldosterone Antagonists,Anabolic Agents,Androgen Antagonists,Androgens,Anti-inflammatory Agents,Antineoplastic Agents,Antineoplastic Agents, Hormonal,Contraceptive Agents, Female,Contraceptives,Contraceptives, Oral, Synthetic,Diuretics,Estrogen Antagonists,Hormone Replacement Agents,Not Available,Progestins,Steroidal	null
P10147	CCL3	C-C motif chemokine 3	null	null
P10082	PYY	Peptide YY	null	null
P09960	LTA4H	Leukotriene A-4 hydrolase	Adjuvants, Immunologic,Anti-Bacterial Agents,Anti-HIV Agents,Antibiotics, Antineoplastic,Enzyme Inhibitors,Immunologic Factors,Indicators and Reagents,Not Available,Protease Inhibitors	null
P09622	DLD	Dihydrolipoyl dehydrogenase, mitochondrial	Dietary supplement,Micronutrient,Not Available	null
P09496	CLTA	Clathrin light chain A	null	null
P08670	VIM	Vimentin	Indicators and Reagents	null
P08588	ADRB1	Beta-1 adrenergic receptor	Adrenergic Agents,Adrenergic Agonists,Adrenergic Uptake Inhibitors,Adrenergic alpha-Agonists,Adrenergic alpha-Antagonists,Adrenergic beta-Agonists,Adrenergic beta-Antagonists,Anti-Arrhythmia Agents,Anti-anxiety Agents,Antiarrhythmic Agents,Antidepressants,Antidepressive Agents, Tricyclic,Antihypertensive Agents,Appetite Depressants,Bronchodilator Agents,Calcium Channel Blockers,Cardiotonic Agents…	null
P08582	MFI2	Melanotransferrin	null	null
P08519	LPA	Apolipoprotein(a)	Antifibrinolytic Agents	null
P08473	MME	Neprilysin	Anti-Arrhythmic Agents,Anti-Bacterial Agents,Antihypertensive Agents,Not Available,Prodrugs,Protease Inhibitors,Vasodilator Agents	null
P08173	CHRM4	Muscarinic acetylcholine receptor M4	Adjuvants,Adjuvants, Anesthesia,Adrenergic Uptake Inhibitors,Analgesics, Non-Narcotic,Anti-Allergic Agents,Anti-Arrhythmia Agents,Anti-Incontinence Agents,Anti-Ulcer Agents,Anti-anxiety Agents,Antiarrhythmic Agents,Antidepressants,Antidepressive Agents, Second-Generation,Antidepressive Agents, Tricyclic,Antidyskinetics,Antiemetics,Antihypertensive Agents,Antimuscarinics,Antiparkinson Agents,Antip…	null
P07237	P4HB	Protein disulfide-isomerase	Aminoglycosides,Anti-Bacterial Agents,Antibacterial Agents	null
P06576	ATP5B	ATP synthase subunit beta, mitochondrial	Antioxidants,Not Available	null
P05496	ATP5G1	ATP synthase lipid-binding protein, mitochondrial	null	null
P05387	RPLP2	60S acidic ribosomal protein P2	null	null
P05129	PRKCG	Protein kinase C gamma type	null	null
P05121	SERPINE1	Plasminogen activator inhibitor 1	Analgesics, Non-Narcotic,Antineoplastic Agents,Antisepsis Agents,Cryoprotective Agents,Fibrinolytic Agents,Free Radical Scavengers,Hypoglycemic Agents,Platelet Aggregation Inhibitors,Solvents,Thrombolytic Agents,Vasodilator Agents	null
P04150	NR3C1	Glucocorticoid receptor	Abortifacient Agents, Steroidal,Adrenergic Agents,Anabolic Agents,Anti-Allergic Agents,Anti-Asthmatic Agents,Anti-inflammatory,Anti-inflammatory Agents,Anti-inflammatory Agents, Steroidal,Antiarrhythmic Agents,Antiemetics,Antineoplastic Agents,Antineoplastic Agents, Hormonal,Antipruritic Agents,Antipruritics,Bronchodilator Agents,Contraceptives, Oral, Synthetic,Contraceptives, Postcoital, Synthet…	null
P03956	MMP1	Interstitial collagenase	Antineoplastic Agents,Enzyme Inhibitors,Not Available	null
P01891	HLA-A	HLA class I histocompatibility antigen, A-68 alpha chain	null	null
P01583	IL1A	Interleukin-1 alpha	null	null
P01282	VIP	VIP peptides	null	null
P01100	FOS	Proto-oncogene c-Fos	null	null
P01009	SERPINA1	Alpha-1-antitrypsin	Not Available	null
P00966	ASS1	Argininosuccinate synthase	Conditionally Essential Amino Acids,Dietary supplement,Micronutrient,Non-Essential Amino Acids	null
P00747	PLG	Plasminogen	Antifibrinolytic Agents,Not Available,Thrombolytic Agents	null
P00742	F10	Coagulation factor X	Anticoagulants,Antifibrinolytic Agents,Coagulants,Dietary supplement,Fibrinolytic Agents,Heparins,Micronutrient,Not Available,Thrombotic Agents,Vitamins,Vitamins/minerals	null
P00387	CYB5R3	NADH-cytochrome b5 reductase 3	Dietary supplement,Micronutrient,Not Available	null
O96013	PAK4	Serine/threonine-protein kinase PAK 4	null	null
O95838	GLP2R	Glucagon-like peptide 2 receptor	Antihypoglycemic Agents	null
O95551	TDP2	Tyrosyl-DNA phosphodiesterase 2	null	null
O95372	LYPLA2	Acyl-protein thioesterase 2	null	null
O95251	MYST2	Histone acetyltransferase MYST2	null	null
O95067	CCNB2	G2/mitotic-specific cyclin-B2	null	null
O76094	SRP72	Signal recognition particle 72 kDa protein	null	null
O75807	PPP1R15A	Protein phosphatase 1 regulatory subunit 15A	null	null
O75694	NUP155	Nuclear pore complex protein Nup155	null	null
O75618	DEDD	Death effector domain-containing protein	null	null
O75578	ITGA10	Integrin alpha-10	null	null
O75563	SKAP2	Src kinase-associated phosphoprotein 2	null	null
O75400		Pre-mRNA-processing factor 40 homolog A	null	null
O75369	FLNB	Filamin-B	null	null
O75081	CBFA2T3	Protein CBFA2T3	null	null
O60941	DTNB	Dystrobrevin beta	null	null
O60895	RAMP2	Receptor activity-modifying protein 2	Not Available	null
O60684	KPNA6	Importin subunit alpha-7	null	null
O60563	CCNT1	Cyclin-T1	null	null
O60504	SORBS3	Vinexin	null	null
O43747	AP1G1	AP-1 complex subunit gamma-1	null	null
O43570	CA12	Carbonic anhydrase 12	Anticonvulsants,Antihypertensive Agents,Antioxidants,Diuretics,Diuretics, Thiazide,Sodium Chloride Symporter Inhibitors,Stimulants	null
O43426	SYNJ1	Synaptojanin-1	null	null
O43318	MAP3K7	Mitogen-activated protein kinase kinase kinase 7	null	null
O43175	PHGDH	D-3-phosphoglycerate dehydrogenase	Dietary supplement,Micronutrient	null
O15525	MAFG	Transcription factor MafG	null	null
O15360	FANCA	Fanconi anemia group A protein	null	null
O15111	CHUK	Inhibitor of nuclear factor kappa-B kinase subunit alpha	Anti-Infective Agents,Antirheumatic Agents,Antitubercular Agents,Antituberculosis Agents,Gastrointestinal Agents,Not Available,Sulfonamides	null
O15105	SMAD7	Mothers against decapentaplegic homolog 7	null	null
O14939	PLD2	Phospholipase D2	Dietary supplement,Lipotropic Agents,Micronutrient,Nootropic Agents	null
O14817	TSPAN4	Tetraspanin-4	null	null
O14727	APAF1	Apoptotic protease-activating factor 1	Dietary supplement,Micronutrient,Not Available	null
O14713	ITGB1BP1	Integrin beta-1-binding protein 1	null	null
O14639	ABLIM1	Actin-binding LIM protein 1	null	null
O14521	SDHD	Succinate dehydrogenase [ubiquinone] cytochrome b small subunit, mitochondrial	Anti-Infective Agents, Local,Anti-Infectives,Anti-Ulcer Agents,Dietary supplement,Micronutrient,Not Available,Radiation-Protective Agents	null
O00762	UBE2C	Ubiquitin-conjugating enzyme E2 C	null	null
O00631	SLN	Sarcolipin	null	null
O00410	IPO5	Importin-5	null	null
O00327	ARNTL	Aryl hydrocarbon receptor nuclear translocator-like protein 1	null	null
A6NCE7	MAP1LC3B2	Microtubule-associated proteins 1A/1B light chain 3 beta 2	null	null
Q9Y6D6	ARFGEF1	Brefeldin A-inhibited guanine nucleotide-exchange protein 1	null	null
Q9Y697	NFS1	Cysteine desulfurase, mitochondrial	Dietary supplement,Micronutrient,Non-Essential Amino Acids,Nutritional Supplement,Vitamin B Complex	null
Q9Y679	AUP1	Ancient ubiquitous protein 1	null	null
Q9Y5X4	NR2E3	Photoreceptor-specific nuclear receptor	null	null
Q9Y5S8	NOX1	NADPH oxidase 1	null	null
Q9Y5M8	SRPRB	Signal recognition particle receptor subunit beta	null	null
Q9Y5L0	TNPO3	Transportin-3	null	null
Q9Y5B8	NME7	Nucleoside diphosphate kinase 7	null	null
Q9Y4K0	LOXL2	Lysyl oxidase homolog 2	null	null
Q9Y4G2	PLEKHM1	Pleckstrin homology domain-containing family M member 1	null	null
Q9Y3U8	RPL36	60S ribosomal protein L36	null	null
Q9Y312	C20orf4	Uncharacterized protein C20orf4	null	null
Q9Y239	NOD1	Nucleotide-binding oligomerization domain-containing protein 1	null	null
Q9UMW8	USP18	Ubl carboxyl-terminal hydrolase 18	null	null
Q9UM07	PADI4	Protein-arginine deiminase type-4	Dietary supplement,Micronutrient,Non-Essential Amino Acids,Not Available	null
Q9ULV8	CBLC	Signal transduction protein CBL-C	null	null
Q9UL45	PLDN	Pallidin	null	null
Q9UKL4	GJD2	Gap junction delta-2 protein	null	null
Q9UK80	USP21	Ubiquitin carboxyl-terminal hydrolase 21	null	null
Q9UK53	ING1	Inhibitor of growth protein 1	null	null
Q9UJX6	ANAPC2	Anaphase-promoting complex subunit 2	null	null
Q9UHR4	BAIAP2L1	Brain-specific angiogenesis inhibitor 1-associated protein 2-like protein 1	null	null
Q9UGI9	PRKAG3	5'-AMP-activated protein kinase subunit gamma-3	null	null
Q9UDY4	DNAJB4	DnaJ homolog subfamily B member 4	null	null
Q9UBS0	RPS6KB2	Ribosomal protein S6 kinase beta-2	null	null
Q9UBQ5		Eukaryotic translation initiation factor 3 subunit K	null	null
Q9UBP9	GULP1	PTB domain-containing engulfment adapter protein 1	null	null
Q9UBL3	ASH2L	Set1/Ash2 histone methyltransferase complex subunit ASH2	null	null
Q9UBE0	SAE1	SUMO-activating enzyme subunit 1	null	null
Q9P2P5	HECW2	E3 ubiquitin-protein ligase HECW2	null	null
Q9P287	BCCIP	BRCA2 and CDKN1A-interacting protein	null	null
Q9NZK7	PLA2G2E	Group IIE secretory phospholipase A2	Antitubercular Agents,Antituberculosis Agents,Cryoprotective Agents,Cyclooxygenase Inhibitors,Indicators and Reagents,Not Available,Phospholipase A2 Vrv-Pl-Viiia inhibitor,Solvents	null
Q9NYQ7	CELSR3	Cadherin EGF LAG seven-pass G-type receptor 3	null	null
Q9NX70	MED29	Mediator of RNA polymerase II transcription subunit 29	null	null
Q9NX58	LYAR	Cell growth-regulating nucleolar protein	null	null
Q9NX00	TMEM160	Transmembrane protein 160	null	null
Q9NWW6	NRK1	Nicotinamide riboside kinase 1	null	null
Q9NVX0	HAUS2	HAUS augmin-like complex subunit 2	null	null
Q9NVH6	TMLHE	Trimethyllysine dioxygenase, mitochondrial	Anti-Ulcer Agents,Antioxidants,Dietary supplement,Essential Vitamins,Free Radical Scavengers,Micronutrient,Radiation-Protective Agents,Vitamins,Vitamins (Vitamin C)	null
Q9NV70	EXOC1	Exocyst complex component 1	null	null
Q9NRX1	PNO1	RNA-binding protein PNO1	null	null
Q9NRJ5	PAPOLB	Poly(A) polymerase beta	null	null
Q9NR81	ARHGEF3	Rho guanine nucleotide exchange factor 3	null	null
Q9NR46	SH3GLB2	Endophilin-B2	null	null
Q9NPI5	ITGB1BP3	Nicotinamide riboside kinase 2	null	null
Q9NPB3	CABP2	Calcium-binding protein 2	null	null
Q9NPA5	ZFP64	Zinc finger protein 64 homolog, isoforms 1 and 2	null	null
Q9NP79	VTA1	Vacuolar protein sorting-associated protein VTA1 homolog	null	null
Q9NNW5	WDR6	WD repeat-containing protein 6	null	null
Q9HC36	RNMTL1	RNA methyltransferase-like protein 1	null	null
Q9HBX9	RXFP1	Relaxin receptor 1	null	null
Q9HB71	CACYBP	Calcyclin-binding protein	null	null
Q9HAV7	GRPEL1	GrpE protein homolog 1, mitochondrial	null	null
Q9HAU0	PLEKHA5	Pleckstrin homology domain-containing family A member 5	null	null
Q9H9J4	USP42	Ubiquitin carboxyl-terminal hydrolase 42	null	null
Q9H761	C14orf139	Uncharacterized protein C14orf139	null	null
Q9H6S1	AZI2	5-azacytidine-induced protein 2	null	null
Q9H6R4	NOL6	Nucleolar protein 6	null	null
Q9H4K1	RIBC2	RIB43A-like with coiled-coils protein 2	null	null
Q9H4B6	SAV1	Protein salvador homolog 1	null	null
Q9H3S7	PTPN23	Tyrosine-protein phosphatase non-receptor type 23	null	null
Q9H307	PNN	Pinin	null	null
Q9H2U1	DHX36	Probable ATP-dependent RNA helicase DHX36	null	null
Q9H228	S1PR5	Sphingosine 1-phosphate receptor 5	null	null
Q9H173	SIL1	Nucleotide exchange factor SIL1	null	null
Q9H015	SLC22A4	Solute carrier family 22 member 4	Metabolite,Nootropic Agents,Nutraceutical,Vitamin B Complex,Vitamins (Vitamin B Complex)	null
Q9GZS1	POLR1E	DNA-directed RNA polymerase I subunit RPA49	null	null
Q9GZM8	NDEL1	Nuclear distribution protein nudE-like 1	null	null
Q9C0K7	STRADB	STE20-related kinase adapter protein beta	null	null
Q9C0D9	EPT1	Ethanolaminephosphotransferase 1	null	null
Q9BZF1	OSBPL8	Oxysterol-binding protein-related protein 8	null	null
Q9BYX4	IFIH1	Interferon-induced helicase C domain-containing protein 1	null	null
Q9BYG5	PARD6B	Partitioning defective 6 homolog beta	null	null
Q9BXW9	FANCD2	Fanconi anemia group D2 protein	null	null
Q9BXP8	PAPPA2	Pappalysin-2	null	null
Q9BXF6	RAB11FIP5	Rab11 family-interacting protein 5	null	null
Q9BX70	BTBD2	BTB/POZ domain-containing protein 2	null	null
Q9BVG9	PTDSS2	Phosphatidylserine synthase 2	Dietary supplement,Micronutrient	null
Q9BV73	CEP250	Centrosome-associated protein CEP250	null	null
Q9BUJ2	HNRNPUL1	Heterogeneous nuclear ribonucleoprotein U-like protein 1	null	null
Q9BUF5	TUBB6	Tubulin beta-6 chain	null	null
Q9BTU6	PI4K2A	Phosphatidylinositol 4-kinase type 2-alpha	null	null
Q9BRG2	SH2D3A	SH2 domain-containing protein 3A	null	null
Q9BQ50	TREX2	Three prime repair exonuclease 2	null	null
Q9BPX6	CBARA1	Calcium uptake protein 1, mitochondrial	null	null
Q9BPW8	NIPSNAP1	Protein NipSnap homolog 1	null	null
Q99963	SH3GL3	Endophilin-A3	null	null
Q99750	MDFI	MyoD family inhibitor	null	null
Q99743	NPAS2	Neuronal PAS domain-containing protein 2	null	null
Q99705	MCHR1	Melanin-concentrating hormone receptor 1	null	null
Q99650	OSMR	Oncostatin-M-specific receptor subunit beta	null	null
Q99567	NUP88	Nuclear pore complex protein Nup88	null	null
Q99523	SORT1	Sortilin	null	null
Q99496	RNF2	E3 ubiquitin-protein ligase RING2	null	null
Q99460	PSMD1	26S proteasome non-ATPase regulatory subunit 1	Antineoplastic Agents,Protease Inhibitors	null
Q99459	CDC5L	Cell division cycle 5-like protein	null	null
Q96T88	UHRF1	E3 ubiquitin-protein ligase UHRF1	null	null
Q96SB3	PPP1R9B	Neurabin-2	null	null
Q96RQ9	IL4I1	L-amino-acid oxidase	Anticoagulants,Anticonvulsants,Chelating Agents,Not Available	null
Q96RJ0	TAAR1	Trace amine-associated receptor 1	Adrenergic Agents,Adrenergic Uptake Inhibitors,Adrenergic alpha-Agonists,Amphetamines,Central Nervous System Stimulants,Dopamine Agents,Dopamine Uptake Inhibitors,Nasal Decongestants,Sympathomimetics	null
Q96RI1	NR1H4	Bile acid receptor	Cholagogues and Choleretics,Not Available	null
Q96KP6	TNIP3	TNFAIP3-interacting protein 3	null	null
Q96JH8	RADIL	Ras-associating and dilute domain-containing protein	null	null
Q96J84	KIRREL	Kin of IRRE-like protein 1	null	null
Q96HZ4	HES6	Transcription cofactor HES-6	null	null
Q96GQ7	DDX27	Probable ATP-dependent RNA helicase DDX27	null	null
Q96GM8	TOE1	Target of EGR1 protein 1	null	null
Q96FJ0	STAMBPL1	AMSH-like protease	null	null
Q96F44	TRIM11	E3 ubiquitin-protein ligase TRIM11	null	null
Q96EB6	SIRT1	NAD-dependent deacetylase sirtuin-1	null	null
Q96EA4	CCDC99	Protein Spindly	null	null
Q96DV4	MRPL38	39S ribosomal protein L38, mitochondrial	null	null
Q96C00	ZBTB9	Zinc finger and BTB domain-containing protein 9	null	null
Q96BT3	CENPT	Centromere protein T	null	null
Q96BH1	RNF25	E3 ubiquitin-protein ligase RNF25	null	null
Q96B02	UBE2W	Probable ubiquitin-conjugating enzyme E2 W	null	null
Q969Q5	RAB24	Ras-related protein Rab-24	null	null
Q969J5	IL22RA2	Interleukin-22 receptor subunit alpha-2	null	null
Q969E8	TSR2	Pre-rRNA-processing protein TSR2 homolog	null	null
Q92973	TNPO1	Transportin-1	null	null
Q92759	GTF2H4	General transcription factor IIH subunit 4	null	null
Q92664	GTF3A	Transcription factor IIIA	null	null
Q92615	LARP4B	La-related protein 4B	null	null
Q92609	TBC1D5	TBC1 domain family member 5	null	null
Q92538	GBF1	Golgi-specific brefeldin A-resistance guanine nucleotide exchange factor 1	null	null
Q92529	SHC3	SHC-transforming protein 3	null	null
Q92482	AQP3	Aquaporin-3	null	null
Q8WXF3	RLN3	Relaxin-3	null	null
Q8WXE1	ATRIP	ATR-interacting protein	null	null
Q8WWW0	RASSF5	Ras association domain-containing protein 5	null	null
Q8WV41	SNX33	Sorting nexin-33	null	null
Q8WUY9	DEPDC1B	DEP domain-containing protein 1B	null	null
Q8WUM0	NUP133	Nuclear pore complex protein Nup133	null	null
Q8WUI4	HDAC7	Histone deacetylase 7	Antibiotics, Antifungal,Enzyme Inhibitors,Protein Synthesis Inhibitors	null
Q8TEY7	USP33	Ubiquitin carboxyl-terminal hydrolase 33	null	null
Q8TEP8	CEP192	Centrosomal protein of 192 kDa	null	null
Q8TDU9	RXFP4	Relaxin-3 receptor 2	null	null
Q8TDS5	OXER1	Oxoeicosanoid receptor 1	null	null
Q8TCX5	RHPN1	Rhophilin-1	null	null
Q8TCG2	PI4K2B	Phosphatidylinositol 4-kinase type 2-beta	null	null
Q8NHY5	HUS1B	Checkpoint protein HUS1B	null	null
Q8NHW5	RPLP0P6	60S acidic ribosomal protein P0-like	null	null
Q8NHS0	DNAJB8	DnaJ homolog subfamily B member 8	null	null
Q8NFQ8	TOR1AIP2	Torsin-1A-interacting protein 2	null	null
Q8NFH5	NUP35	Nucleoporin NUP53	null	null
Q8NF91	SYNE1	Nesprin-1	null	null
Q8NEU8	APPL2	DCC-interacting protein 13-beta	null	null
Q8NC60	C4orf14	Uncharacterized protein C4orf14	null	null
Q8NC51	SERBP1	Plasminogen activator inhibitor 1 RNA-binding protein	null	null
Q8N9T8	KRI1	Protein KRI1 homolog	null	null
Q8N715	C1orf65	Uncharacterized protein C1orf65	null	null
Q8N5S9	CAMKK1	Calcium/calmodulin-dependent protein kinase kinase 1	null	null
Q8N3R9	MPP5	MAGUK p55 subfamily member 5	null	null
Q8N392	ARHGAP18	Rho GTPase-activating protein 18	null	null
Q8N2Z9	APITD1	Centromere protein S	null	null
Q8N2Y8	RUSC2	Iporin	null	null
Q8N264	ARHGAP24	Rho GTPase-activating protein 24	null	null
Q8N0X7	SPG20	Spartin	null	null
Q8IYF3	TEX11	Testis-expressed sequence 11 protein	null	null
Q8IWV8	UBR2	E3 ubiquitin-protein ligase UBR2	null	null
Q8IVI9	NOSTRIN	Nostrin	null	null
Q8IVH8	MAP4K3	Mitogen-activated protein kinase kinase kinase kinase 3	null	null
Q86YJ5	MARCH9	E3 ubiquitin-protein ligase MARCH9	null	null
Q86WP5			Not Available	null
Q86UP2	KTN1	Kinectin	null	null
Q86UD3	MARCH3	E3 ubiquitin-protein ligase MARCH3	null	null
Q7Z6L1	TECPR1	Tectonin beta-propeller repeat-containing protein 1	null	null
Q7Z5J4	RAI1	Retinoic acid-induced protein 1	null	null
Q7Z569	BRAP	BRCA1-associated protein	null	null
Q7Z4K8	TRIM46	Tripartite motif-containing protein 46	null	null
Q7Z419	RNF144B	E3 ubiquitin-protein ligase RNF144B	null	null
Q7LG56	RRM2B	Ribonucleoside-diphosphate reductase subunit M2 B	Antineoplastic Agents,Immunosuppressive Agents	null
Q7L7X3	TAOK1	Serine/threonine-protein kinase TAO1	null	null
Q6ZW31	SYDE1	Rho GTPase-activating protein SYDE1	null	null
Q6ZV29	PNPLA7	Patatin-like phospholipase domain-containing protein 7	null	null
Q6ZRI8	ARHGAP36	Rho GTPase-activating protein 36	null	null
Q6UXB4	CLEC4G	C-type lectin domain family 4 member G	null	null
Q6UWE0	LRSAM1	E3 ubiquitin-protein ligase LRSAM1	null	null
Q6R327	RICTOR	Rapamycin-insensitive companion of mTOR	null	null
Q6QNY0	BLOC1S3	Biogenesis of lysosome-related organelles complex 1 subunit 3	null	null
Q6P1K2	PMF1	Polyamine-modulated factor 1	null	null
Q6MZQ0	PRR5L	Proline-rich protein 5-like	null	null
Q6IPU0	CENPP	Centromere protein P	null	null
Q6IA69	NADSYN1	Glutamine-dependent NAD(+) synthetase	Dietary supplement,Micronutrient,Non-Essential Amino Acids	null
Q66GS9	CEP135	Centrosomal protein of 135 kDa	null	null
Q643R3	LPCAT4	Lysophospholipid acyltransferase LPCAT4	null	null
Q5T3J3	C1orf103	Uncharacterized protein C1orf103	null	null
Q5T124	UBXN11	UBX domain-containing protein 11	null	null
Q5JSZ5	PRRC2B	Protein PRRC2B	null	null
Q5HYK7	SH3D19	SH3 domain-containing protein 19	null	null
Q5GLZ8	HERC4	Probable E3 ubiquitin-protein ligase HERC4	null	null
Q56NI9	ESCO2	N-acetyltransferase ESCO2	null	null
Q53EL6	PDCD4	Programmed cell death protein 4	null	null
Q52LW3	ARHGAP29	Rho GTPase-activating protein 29	null	null
Q16881	TXNRD1	Thioredoxin reductase 1, cytoplasmic	Antineoplastic Agents,Homeopathic Agents,Not Available	null
Q16821	PPP1R3A	Protein phosphatase 1 regulatory subunit 3A	null	null
Q16594	TAF9	Transcription initiation factor TFIID subunit 9	null	null
Q16526	CRY1	Cryptochrome-1	null	null
Q15906	VPS72	Vacuolar protein sorting-associated protein 72 homolog	null	null
Q15884	FAM189A2	Protein FAM189A2	null	null
Q15788	NCOA1	Nuclear receptor coactivator 1	Anti-inflammatory Agents,Anticarcinogenic Agents,Antineoplastic Agents,Enzyme Inhibitors,Growth Inhibitors,Not Available,Phytoestrogens,Protein Kinase Inhibitors	null
Q15650	TRIP4	Activating signal cointegrator 1	null	null
Q15555	MAPRE2	Microtubule-associated protein RP/EB family member 2	null	null
Q15435	PPP1R7	Protein phosphatase 1 regulatory subunit 7	null	null
Q15303	ERBB4	Receptor tyrosine-protein kinase erbB-4	null	null
Q15276	RABEP1	Rab GTPase-binding effector protein 1	null	null
Q14966	ZNF638	Zinc finger protein 638	null	null
Q14896	MYBPC3	Myosin-binding protein C, cardiac-type	null	null
Q14643	ITPR1	Inositol 1,4,5-trisphosphate receptor type 1	Cryoprotective Agents,Not Available,Solvents	null
Q14626	IL11RA	Interleukin-11 receptor subunit alpha	Coagulants,Thrombotics	null
Q14566	MCM6	DNA replication licensing factor MCM6	null	null
Q14469	HES1	Transcription factor HES-1	null	null
Q14315	FLNC	Filamin-C	null	null
Q14254	FLOT2	Flotillin-2	null	null
Q14232	EIF2B1	Translation initiation factor eIF-2B subunit alpha	null	null
Q14160	SCRIB	Protein scribble homolog	null	null
Q13765	NACA	Nascent polypeptide-associated complex subunit alpha	null	null
Q13613	MTMR1	Myotubularin-related protein 1	null	null
Q13489	BIRC3	Baculoviral IAP repeat-containing protein 3	null	null
Q13470	TNK1	Non-receptor tyrosine-protein kinase TNK1	null	null
Q13387	MAPK8IP2	C-Jun-amino-terminal kinase-interacting protein 2	null	null
Q13347	EIF3I	Eukaryotic translation initiation factor 3 subunit I	null	null
Q13261	IL15RA	Interleukin-15 receptor subunit alpha	null	null
Q13219	PAPPA	Pappalysin-1	null	null
Q13153	PAK1	Serine/threonine-protein kinase PAK 1	null	null
Q13123	IK	Protein Red	null	null
Q13049	TRIM32	E3 ubiquitin-protein ligase TRIM32	null	null
Q12974	PTP4A2	Protein tyrosine phosphatase type IVA 2	null	null
Q12894	IFRD2	Interferon-related developmental regulator 2	null	null
Q12879	GRIN2A	Glutamate [NMDA] receptor subunit epsilon-1	Adjuvants,Adjuvants, Anesthesia,Analgesics,Analgesics, Opioid,Anesthetics,Anesthetics, Dissociative,Anesthetics, Inhalation,Anticonvulsants,Antidyskinetics,Antiepileptic Agents,Antiparkinson Agents,Central Nervous System Agents,Dietary supplement,Dopamine Agents,Excitatory Amino Acid Antagonists,General Anesthetics,Glycine Agents,Micronutrient,Narcotics,Neuroprotective Agents,Non-Essential Amino …	null
Q12824	SMARCB1	SWI/SNF-related matrix-associated actin-dependent regulator of chromatin subfamily B member 1	null	null
Q10567	AP1B1	AP-1 complex subunit beta-1	null	null
Q09428	ABCC8	ATP-binding cassette sub-family C member 8	Anti-Arrhythmia Agents,Antiarrhythmic Agents,Dietary supplement,Hypoglycemic Agents,Immunosuppressive Agents,Meglitinides,Micronutrient,Not Available,Sulfonylureas	null
Q08881	ITK	Tyrosine-protein kinase ITK/TSK	Enzyme Inhibitors	null
Q08554	DSC1	Desmocollin-1	null	null
Q06609	RAD51	DNA repair protein RAD51 homolog 1	Not Available	null
Q05513	PRKCZ	Protein kinase C zeta type	null	null
Q04726	TLE3	Transducin-like enhancer protein 3	null	null
Q02978	SLC25A11	Mitochondrial 2-oxoglutarate/malate carrier protein	null	null
Q02543	RPL18A	60S ribosomal protein L18a	null	null
Q01201	RELB	Transcription factor RelB	null	null
Q01113	IL9R	Interleukin-9 receptor	null	null
Q00653	NFKB2	Nuclear factor NF-kappa-B p100 subunit	Not Available	null
P84098	RPL19	60S ribosomal protein L19	Not Available	null
P78536	ADAM17	Disintegrin and metalloproteinase domain-containing protein 17	Not Available	null
P78406	RAE1	mRNA export factor	Indicators and Reagents	null
P78371	CCT2	T-complex protein 1 subunit beta	null	null
P68366	TUBA4A	Tubulin alpha-4A chain	Anticancer Agents,Antimitotic agent,Antineoplastic Agents,Antineoplastic Agents, Phytogenic,Cytochrome P450Epok inhibitor,Keratolytic Agents,Tubulin Modulators	null
P68036	UBE2L3	Ubiquitin-conjugating enzyme E2 L3	null	null
P67775	PPP2CA	Serine/threonine-protein phosphatase 2A catalytic subunit alpha isoform	Antioxidants,Dietary supplement,Micronutrient,Not Available,Vitamins,Vitamins/minerals	null
P62857	RPS28	40S ribosomal protein S28	null	null
P62745	RHOB	Rho-related GTP-binding protein RhoB	Anti-Wrinkle Agents,Antidystonic Agents,Neuromuscular Blocking Agents	null
P62249	RPS16	40S ribosomal protein S16	null	null
P62191	PSMC1	26S protease regulatory subunit 4	null	null
P62136	PPP1CA	Serine/threonine-protein phosphatase PP1-alpha catalytic subunit	Not Available	null
P61952	GNG11	Guanine nucleotide-binding protein G(I)/G(S)/G(O) subunit gamma-11	null	null
P60900	PSMA6	Proteasome subunit alpha type-6	Not Available	null
P60604	UBE2G2	Ubiquitin-conjugating enzyme E2 G2	null	null
P60033	CD81	CD81 antigen	null	null
P55085	F2RL1	Proteinase-activated receptor 2	null	null
P54829	PTPN5	Tyrosine-protein phosphatase non-receptor type 5	null	null
P54577	YARS	Tyrosyl-tRNA synthetase, cytoplasmic	Dietary supplement,Micronutrient,Non-Essential Amino Acids,Not Available	null
P54274	TERF1	Telomeric repeat-binding factor 1	null	null
P54252	ATXN3	Ataxin-3	null	null
P54105	CLNS1A	Methylosome subunit pICln	null	null
P53618	COPB1	Coatomer subunit beta	null	null
P51685	CCR8	C-C chemokine receptor type 8	null	null
P51532	SMARCA4	Transcription activator BRG1	null	null
P51116	FXR2	Fragile X mental retardation syndrome-related protein 2	null	null
P51003	PAPOLA	Poly(A) polymerase alpha	Not Available	null
P49915	GMPS	GMP synthase [glutamine-hydrolyzing]	Dietary supplement,Micronutrient,Non-Essential Amino Acids	null
P49815	TSC2	Tuberin	null	null
P49770	EIF2B2	Translation initiation factor eIF-2B subunit beta	null	null
P49763	PGF	Placenta growth factor	Not Available	null
P49720	PSMB3	Proteasome subunit beta type-3	Not Available	null
P49703	ARL4D	ADP-ribosylation factor-like protein 4D	null	null
P49207	RPL34	60S ribosomal protein L34	null	null
P48552	NRIP1	Nuclear receptor-interacting protein 1	Not Available	null
P48444	ARCN1	Coatomer subunit delta	null	null
P48380	RFX3	Transcription factor RFX3	null	null
P47872	SCTR	Secretin receptor	Diagnostic Agents	null
P47813	EIF1AX	Eukaryotic translation initiation factor 1A, X-chromosomal	null	null
P46940	IQGAP1	Ras GTPase-activating-like protein IQGAP1	null	null
P46778	RPL21	60S ribosomal protein L21	null	null
P43699	NKX2-1	Homeobox protein Nkx-2.1	null	null
P43490	NAMPT	Nicotinamide phosphoribosyltransferase	Not Available	null
P43378	PTPN9	Tyrosine-protein phosphatase non-receptor type 9	null	null
P42338	PIK3CB	Phosphatidylinositol-4,5-bisphosphate 3-kinase catalytic subunit beta isoform	null	null
P41145	OPRK1	Kappa-type opioid receptor	Adjuvants,Adjuvants, Anesthesia,Adrenergic Uptake Inhibitors,Adrenergic alpha-Antagonists,Alcohol Antagonists,Analgesics,Analgesics, Non-Narcotic,Analgesics, Opioid,Anesthetics,Anesthetics, Intravenous,Anti-craving Agents,Antidepressive Agents, Tricyclic,Antidiarrheals,Antinarcotic Agents,Antipruritics,Antitussive Agents,Antitussives,Depressants,Histamine H1 Antagonists,Hypnotics and Sedatives,Na…	null
P36957	DLST	Dihydrolipoyllysine-residue succinyltransferase component of 2-oxoglutarate dehydrogenase complex, mitochondrial	null	null
P36578	RPL4	60S ribosomal protein L4	null	null
P35869	AHR	Aryl hydrocarbon receptor	Adjuvants,Androgen Antagonists,Anti-Arrhythmia Agents,Anti-inflammatory Agents,Anticholesteremic Agents,Antihypertensive Agents,Antineoplastic Agents,Antineoplastic Agents, Hormonal,Antiparasitic Agents,Antirheumatic Agents,Antiviral Agents,Calcium Channel Blockers,Enzyme Inhibitors,HMG-CoA Reductase Inhibitors,Hydroxymethylglutaryl-CoA Reductase Inhibitors,Immunosuppressive Agents,Not Available,…	null
P35790	CHKA	Choline kinase alpha	Dietary supplement,Lipotropic Agents,Micronutrient,Nootropic Agents	null
P35318	ADM	ADM	null	null
P35269	GTF2F1	General transcription factor IIF subunit 1	null	null
P35249	RFC4	Replication factor C subunit 4	null	null
P34931	HSPA1L	Heat shock 70 kDa protein 1-like	null	null
P34130	NTF4	Neurotrophin-4	null	null
P32969	RPL9P9	60S ribosomal protein L9	null	null
P32245	MC4R	Melanocortin receptor 4	null	null
P31947	SFN	14-3-3 protein sigma	null	null
P30622	CLIP1	CAP-Gly domain-containing linker protein 1	null	null
P30304	CDC25A	M-phase inducer phosphatase 1	null	null
P30154	PPP2R1B	Serine/threonine-protein phosphatase 2A 65 kDa regulatory subunit A beta isoform	null	null
P29317	EPHA2	Ephrin type-A receptor 2	Not Available,Protein Kinase Inhibitors	null
P27707	DCK	Deoxycytidine kinase	Antimetabolites,Antimetabolites, Antineoplastic,Antineoplastic Agents,Immunosuppressive Agents,Not Available	null
P26992	CNTFR	Ciliary neurotrophic factor receptor subunit alpha	null	null
P26599	PTBP1	Polypyrimidine tract-binding protein 1	null	null
P26373	RPL13	60S ribosomal protein L13	null	null
P25391	LAMA1	Laminin subunit alpha-1	null	null
P25106	CXCR7	C-X-C chemokine receptor type 7	null	null
P24522	GADD45A	Growth arrest and DNA damage-inducible protein GADD45 alpha	null	null
P24043	LAMA2	Laminin subunit alpha-2	null	null
P23471	PTPRZ1	Receptor-type tyrosine-protein phosphatase zeta	null	null
P23470	PTPRG	Receptor-type tyrosine-protein phosphatase gamma	null	null
P22695	UQCRC2	Cytochrome b-c1 complex subunit 2, mitochondrial	Detergents,Not Available	null
P22455	FGFR4	Fibroblast growth factor receptor 4	Antimucositis Agents	null
P22392	NME2	Nucleoside diphosphate kinase B	Not Available	null
P21675	TAF1	Transcription initiation factor TFIID subunit 1	null	null
P20783	NTF3	Neurotrophin-3	null	null
P20749	BCL3	B-cell lymphoma 3 protein	null	null
P19875	CXCL2	C-X-C motif chemokine 2	null	null
P18206	VCL	Vinculin	null	null
P18124	RPL7	60S ribosomal protein L7	null	null
P17858	PFKL	6-phosphofructokinase, liver type	null	null
P17706	PTPN2	Tyrosine-protein phosphatase non-receptor type 2	null	null
P17661	DES	Desmin	null	null
P17535	JUND	Transcription factor jun-D	null	null
P17302	GJA1	Gap junction alpha-1 protein	Adrenergic Agents,Adrenergic alpha-Antagonists,Adrenergic beta-Antagonists,Antihypertensive Agents,Vasodilator Agents	null
P16870	CPE	Carboxypeptidase E	Hypoglycemic Agents	null
P16152	CBR1	Carbonyl reductase [NADPH] 1	Not Available	null
P16070	CD44	CD44 antigen	null	null
P15531	NME1	Nucleoside diphosphate kinase A	Not Available	null
P15529	CD46	Membrane cofactor protein	Not Available	null
P14866	HNRNPL	Heterogeneous nuclear ribonucleoprotein L	null	null
P14616	INSRR	Insulin receptor-related protein	null	null
P14416	DRD2	D(2) dopamine receptor	Adjuvants, Anesthesia,Adrenergic Uptake Inhibitors,Adrenergic alpha-Agonists,Adrenergic alpha-Antagonists,Analgesics,Analgesics, Non-Narcotic,Anesthetics, Dissociative,Anti-Allergic Agents,Anti-Dyskinesia Agents,Anti-anxiety Agents,Anti-emetics,Antidepressants,Antidepressive Agents,Antidepressive Agents, Second-Generation,Antidepressive Agents, Tricyclic,Antidyskinetics,Antiemetics,Antineoplastic…	null
P14317	HCLS1	Hematopoietic lineage cell-specific protein	null	null
P14136	GFAP	Glial fibrillary acidic protein	null	null
P13945	ADRB3	Beta-3 adrenergic receptor	Adrenergic Agents,Adrenergic alpha-Agonists,Adrenergic beta-Agonists,Adrenergic beta-Antagonists,Anti-Arrhythmia Agents,Anti-anxiety Agents,Antiarrhythmic Agents,Antihypertensive Agents,Bronchodilator Agents,Cardiotonic Agents,Not Available,Sympathomimetic,Sympathomimetics,Tocolytic Agents,Vasoconstrictor Agents,Vasodilator Agents	null
P13497	BMP1	Bone morphogenetic protein 1	null	null
P13010	XRCC5	X-ray repair cross-complementing protein 5	null	null
P12956	XRCC6	X-ray repair cross-complementing protein 6	null	null
P12081	HARS	Histidyl-tRNA synthetase, cytoplasmic	Conditionally Essential Amino Acids,Dietary supplement,Micronutrient	null
P12004	PCNA	Proliferating cell nuclear antigen	null	null
P11274	BCR	Breakpoint cluster region protein	null	null
P11171	EPB41	Protein 4.1	null	null
P10827	THRA	Thyroid hormone receptor alpha	Antihyperlipidemics,Antithyroid Agents,Hormone Replacement Agents,Not Available	null
P10636	MAPT	Microtubule-associated protein tau	null	null
P09651	HNRNPA1	Heterogeneous nuclear ribonucleoprotein A1	null	null
P09486	SPARC	SPARC	null	null
P09467	FBP1	Fructose-1,6-bisphosphatase 1	Dietary supplement,Micronutrient,Not Available	null
P08581	MET	Hepatocyte growth factor receptor	Enzyme Inhibitors,Not Available	null
P08253	MMP2	72 kDa type IV collagenase	Angiotensin-converting Enzyme Inhibitors,Antihypertensive Agents,Antineoplastic Agents,Enzyme Inhibitors,Not Available	null
P08172	CHRM2	Muscarinic acetylcholine receptor M2	Adjuvants,Adjuvants, Anesthesia,Adrenergic Uptake Inhibitors,Analgesics, Non-Narcotic,Anesthetics,Anesthetics, Local,Anti-Allergic Agents,Anti-Arrhythmia Agents,Anti-Incontinence Agents,Anti-Ulcer Agents,Anti-anxiety Agents,Antiarrhythmic Agents,Anticholinergic Agents,Anticholinergics,Antidepressants,Antidepressive Agents, Second-Generation,Antidepressive Agents, Tricyclic,Antidyskinetics,Antieme…	null
P08123	COL1A2	Collagen alpha-2(I) chain	Anti-Ulcer Agents,Topical	null
P08069	IGF1R	Insulin-like growth factor 1 receptor	Antidiabetic,Hypoglycemic Agents,Not Available	null
P07942	LAMB1	Laminin subunit beta-1	null	null
P07737	PFN1	Profilin-1	Not Available	null
P07550	ADRB2	Beta-2 adrenergic receptor	Adrenergic Agents,Adrenergic Agonists,Adrenergic Uptake Inhibitors,Adrenergic alpha-Agonists,Adrenergic alpha-Antagonists,Adrenergic beta-Agonists,Adrenergic beta-Antagonists,Anti-Arrhythmia Agents,Anti-anxiety Agents,Antiarrhythmic Agents,Antidepressants,Antidepressive Agents, Tricyclic,Antihypertensive Agents,Bronchodilator Agents,Calcium Channel Blockers,Cardiotonic Agents,Central Nervous Syst…	null
P07332	FES	Tyrosine-protein kinase Fes/Fps	null	null
P06401	PGR	Progesterone receptor	Abortifacient Agents, Steroidal,Adrenergic Agents,Aldosterone Antagonists,Anti-Allergic Agents,Anti-inflammatory Agents,Antineoplastic Agents, Hormonal,Bronchodilator Agents,Contraceptive Agents, Female,Contraceptives,Contraceptives, Oral, Synthetic,Contraceptives, Postcoital, Synthetic,Dermatologic Agents,Estrogen Antagonists,Hormone Antagonists,Luteolytic Agents,Menstruation-Inducing Agents,Not…	null
P06241	FYN	Tyrosine-protein kinase Fyn	Not Available,Protein Kinase Inhibitors	null
P05089	ARG1	Arginase-1	Dietary supplement,Micronutrient,Non-Essential Amino Acids,Not Available	null
P05060	CHGB	Secretogranin-1	null	null
P04899	GNAI2	Guanine nucleotide-binding protein G(i) subunit alpha-2	null	null
P04424	ASL	Argininosuccinate lyase	Conditionally Essential Amino Acids,Dietary supplement,Micronutrient,Not Available	null
P04198	MYCN	N-myc proto-oncogene protein	null	null
P04141	CSF2	Granulocyte-macrophage colony-stimulating factor	null	null
P04062	GBA	Glucosylceramidase	Not Available,Vitamin B Complex	null
P03973	SLPI	Antileukoproteinase	null	null
P02818	BGLAP	Osteocalcin	Antifibrinolytic Agents,Antineoplastic Agents,Dietary supplement,Micronutrient,Not Available,Vitamins,Vitamins (Vitamin K),Vitamins/minerals	null
P02675	FGB	Fibrinogen beta chain	Anti-Ulcer Agents	null
P02545	LMNA	Prelamin-A/C	null	null
P02511	CRYAB	Alpha-crystallin B chain	null	null
P01876	IGHA1	Ig alpha-1 chain C region	null	null
P01584	IL1B	Interleukin-1 beta	Anti-Bacterial Agents,Antineoplastic Agents,Not Available,Tetracyclines	null
P01241	GH1	Somatotropin	null	null
[truncated: 1,838 more rows]
